# Supplementary material for: Neonatally imprinted stromal cell subsets induce tolerogenic dendritic cells in mesenteric lymph nodes
Source: Nat Commun. 2018 Sep 25;9:3903. doi: 10.1038/s41467-018-06423-7 (PMC6156403; doi:10.1038/s41467-018-06423-7)
Supplement: Supplementary file 4 — Supplementary Table 1 [file 41467_2018_6423_MOESM4_ESM.xlsx]

## Sheet: endo_FSC
Supplementary Table 1: DEGs between mLN- and pLN-derived FSCs independent of microbial colonization. CD45-Ter119-CD31-gp38+ FSCs were isolated from mLNs and pLNs of GF or SPF mice, and RNA-seq and subsequent analysis was performed. DEGs were identified in colonization (SPF vs. GF)- and location (mLNs vs. pLNs)-dependent pairwise comparisons (|log2(FC)| ≥ 1 and q value ≤ 0.05). DEG, differentially…
UP in pLN FSC
UP in mLN FSC
GeneSymbol	SPF log2(mLN / pLN)	padj. SPF log2(mLN / pLN)	GF log2(mLN / pLN)	padj. GF log2(mLN / pLN)	RPKM_pLN_SPF_1	RPKM_pLN_SPF_2	RPKM_mLN_SPF_1	RPKM_mLN_SPF_2	RPKM_pLN_GF_1	RPKM_pLN_GF_2	RPKM_mLN_GF_1	RPKM_mLN_GF_2
1700017B05Rik	-1.62783	2.34522e-11	-1.21376	1.03736e-06	9.51414	6.71882	2.26885	2.02403	5.31909	6.28266	2.36587	2.56203
1810011O10Rik	-1.30999	0.0200674	-1.07736	0.0655853	2.39044	1.51682	0.460854	0.432114	1.96371	2.03345	0.480562	0.971328
5830444B04Rik	-2.32388	1.77986e-07	-3.46184	6.52072e-16	2.54432	3.17059	0.146937	0.491887	2.68219	2.17527	0.0111433	0.125129
Adamts20	-1.30484	2.29214e-12	-2.04633	1.49461e-30	12.3466	11.0816	3.78585	4.34323	11.751	13.8667	2.93991	3.18651
Adra2a	-1.80057	2.2016e-10	-2.06285	5.0632e-14	8.08246	7.39755	1.8155	1.66445	6.59375	8.59212	1.19478	2.10692
Aldh3a1	-1.96163	0.000282373	-2.43779	1.36244e-06	47.0152	35.3852	1.59646	6.68314	30.4614	24.0858	0.721384	1.45393
Alx4	-1.61146	0.000541702	-1.66696	0.000127298	0.691161	0.443698	0.0760661	0.155612	0.827107	0.854098	0.167703	0.2443
Amy1	-1.2365	5.78888e-08	-1.9899	9.06267e-21	21.5466	25.6921	8.69107	8.19187	25.126	31.2329	7.86242	5.87982
Angpt1	-1.02144	0.00357143	-1.6505	6.71594e-08	4.21583	4.00114	1.2611	2.0762	5.98137	4.9009	2.08901	1.10538
Angpt2	-1.26041	3.70638e-06	-1.93522	1.88071e-14	11.157	16.3309	3.44605	6.15386	14.0501	15.2356	3.42273	3.76271
Apoc1	-1.40274	1.04858e-07	-2.15717	1.09171e-17	99.0693	79.9671	24.1675	31.9942	53.0077	68.2465	10.0475	14.9695
Apod	-2.64314	4.27552e-25	-2.93505	2.71662e-31	145.939	144.067	13.6232	21.9832	191.743	111.967	22.1433	13.0904
Apol11a	-1.26315	0.0471281	-1.57959	0.00579938	0.990645	2.37795	0.406402	0.0923777	1.48656	1.27516	0.197765	0
Arhgap15	-1.28698	0.000253046	-1.19581	0.000429707	1.78883	2.42325	0.545466	0.821649	2.47869	2.32201	1.14098	0.838891
Arhgdib	-1.21792	4.22515e-10	-1.94169	1.37508e-25	72.3922	81.0424	28.847	27.4648	75.6885	63.1317	19.8647	15.8556
Astn1	-1.065	0.0249631	-1.06718	0.0216396	1.0361	1.12193	0.440476	0.332938	1.03586	0.454583	0.332033	0.293302
Bub1b	-1.40164	8.70297e-08	-1.7564	2.15206e-12	5.62397	7.5541	1.80817	2.32349	6.09099	5.74557	1.63918	1.69378
Cacna1c	-1.131	0.000580524	-1.41743	2.9313e-06	4.17135	2.27592	0.96769	1.44771	3.73949	3.65749	1.54038	1.07297
Cacna1g	-1.32109	0.020207	-2.24193	2.53779e-06	0.304876	0.178005	0.0640251	0.0374227	0.461272	0.503659	0.0381503	0.0685428
Camta1	-1.03834	0.000990379	-1.70274	1.55882e-09	2.70176	2.58542	0.781752	1.37868	2.60569	2.0638	0.595926	0.736509
Cap2	-1.01344	0.141017	-1.53559	0.00786038	0.322386	0.447359	0.0498859	0.119063	0.244595	0.633928	0.0520192	0.0350476
Cd247	-1.23816	0.0101707	-1.09767	0.0240523	1.53298	2.40786	0.42339	0.78233	1.28828	1.76128	0.524098	0.690864
Cd36	-1.61935	1.62857e-10	-1.0239	9.59565e-05	8.65898	8.2953	2.34367	2.12603	8.51426	8.50056	5.15684	3.18234
Cd6	-1.16717	0.0374865	-1.55829	0.00202627	1.16978	1.10976	0.341394	0.344893	0.661289	0.702219	0.0949315	0.18951
Cdc42ep3	-1.25833	8.94951e-10	-1.62092	2.55828e-16	37.1501	36.7264	12.3763	13.9553	34.9668	25.8314	9.86919	9.73115
Cdh23	-1.8519	0.000130513	-1.81841	0.000115588	0.392506	0.29006	0.0518258	0.0518334	0.235553	0.279693	0.0403514	0.0517839
Cdh4	-1.12159	2.06722e-05	-1.52585	7.8999e-10	4.37241	3.85206	1.52437	1.65337	3.28447	2.96017	1.2366	0.860138
Cdo1	-1.94068	1.47547e-07	-1.8317	4.59019e-07	11.9317	6.46379	2.02962	1.26443	8.7053	6.32111	1.54681	1.97165
Cebpa	-1.27529	1.77986e-07	-1.07315	1.34848e-05	17.4654	16.9845	5.37071	6.59031	14.83	10.9877	7.18792	5.05824
Ces2e	-1.90839	0.000537758	-1.19624	0.0577582	0.550767	2.15731	0.0994298	0.17435	0.384705	0.361003	0.035548	0.0931401
Ch25h	-1.02519	0.0177785	-1.36657	0.000429707	15.3578	8.51767	6.16236	2.90476	9.75993	7.11046	2.96124	2.76657
Chl1	-1.27621	9.31343e-11	-1.46016	2.33069e-14	7.86653	6.82123	2.31478	2.8804	6.52705	6.2434	2.40964	2.23322
Chst4	-2.24331	2.64938e-05	-1.88932	0.000497582	0.691102	2.64796	0.0958432	0.0784286	0.465453	0.739782	0	0.0179561
Clca3a2	-2.04661	0.000168936	-1.42754	0.0157844	0.578113	0.456424	0	0	0.440937	0.217272	0.061267	0
Cldn1	-1.21524	8.18671e-09	-1.18397	1.47898e-08	35.8862	37.2701	15.5734	11.0304	23.9944	22.628	10.4109	10.1753
Cmya5	-1.43718	0.00392639	-1.10947	0.0326057	0.481972	0.25432	0.116468	0.0485353	0.41998	0.368482	0.161931	0.142436
Col13a1	-1.51482	0.00413281	-2.58731	9.07193e-09	0.709305	0.666243	0.145493	0.0992139	2.0948	1.16409	0.161829	0.124932
Col23a1	-1.50943	3.03721e-14	-1.58488	4.44077e-16	8.78529	9.09631	2.31731	3.02182	7.28991	7.63451	2.5775	2.36749
Col6a5	-1.91165	0.000355982	-1.11677	0.0745302	16.6634	29.2155	0.90054	3.79504	12.8069	20.1021	5.44152	4.60618
Cpz	-1.22904	8.87846e-06	-1.23682	5.31977e-06	17.6221	16.2305	5.16735	6.86134	8.61655	14.5921	5.15003	4.42512
Cracr2a	-1.45275	0.0155233	-1.36976	0.0204516	1.76405	0.561648	0.10513	0.0955864	2.29094	1.88021	0.438502	0.492397
Crispld1	-1.73284	3.2708e-05	-2.77636	9.1962e-15	0.8281	0.745874	0.102873	0.198761	2.65008	2.45314	0.328968	0.224853
Crym	-1.20816	3.57072e-06	-1.58357	1.18048e-10	13.1321	10.5206	4.00389	4.56355	10.7239	10.9836	2.85101	4.12568
Csf2rb	-1.0622	8.63709e-06	-1.4732	4.12348e-11	119.3	92.7278	40.2686	46.0628	73.7426	119.797	30.2897	38.0907
Cttnbp2	-1.08693	0.000894151	-1.06361	0.000739621	2.72497	3.95903	0.947882	1.65579	3.159	4.12509	1.59771	1.77584
Cxadr	-1.78058	6.25344e-10	-3.03908	1.06048e-28	11.4887	17.0738	2.03922	4.59575	14.1243	16.4764	1.36091	1.76617
Cyp26b1	-2.09465	1.35484e-29	-1.79502	4.98254e-22	48.1021	45.9673	8.35174	10.0918	29.5416	24.382	8.92597	6.51574
Dclk1	-1.10166	2.17611e-13	-1.27149	4.28963e-18	122.955	111.697	47.8447	47.0352	96.8677	96.1889	39.8392	41.7793
Ddah1	-1.07395	5.0341e-05	-2.0306	1.05623e-16	5.84775	5.7912	2.49539	2.13922	4.82271	4.62112	1.10456	1.05905
Ddit4l	-2.56383	1.19312e-10	-2.83566	7.7801e-13	3.15213	3.37523	0.338022	0.307337	1.73627	2.26703	0.234984	0.0791598
Deptor	-1.00008	4.60085e-10	-1.0377	4.20818e-11	33.9272	29.9233	13.0796	14.688	28.402	26.3126	13.5753	13.6976
Dnah9	-1.21684	0.0495353	-1.75187	0.00102776	0.158767	0.161161	0.0166708	0.0568406	0.176451	0.201384	0.0417209	0.0104108
Dsc2	-1.34238	5.1469e-16	-1.80482	5.58322e-29	44.2616	44.091	13.0247	17.0973	34.358	33.5304	10.1677	9.34647
Eepd1	-1.54095	0.000717387	-1.16097	0.0146863	3.5628	1.55805	0.689874	0.460837	2.51141	1.78911	0.763419	0.870438
Elmo1	-1.18097	2.35706e-06	-1.13135	3.56182e-06	5.99132	5.56743	1.75323	2.5599	6.69721	5.12569	2.81042	2.55687
Emb	-2.10792	4.49753e-18	-1.15835	5.41583e-06	12.2583	15.9088	2.29717	2.94731	8.02533	8.32898	3.80427	3.42704
En1	-3.13922	1.0923e-16	-4.05568	3.569e-26	2.88147	2.55496	0.0976	0.25291	2.36081	2.07628	0.0732771	0.0274278
Epas1	-1.12999	3.52248e-11	-1.60352	9.89866e-23	110.777	93.1841	37.5574	43.0774	102.644	87.8688	30.391	32.7735
Epb41l4b	-2.91246	9.61166e-16	-2.4504	5.31786e-12	2.11464	2.00815	0.0909275	0.24027	1.95845	1.21966	0.251262	0.191645
Epcam	-1.18677	0.0490098	-1.74105	0.000796868	1.29118	1.50599	0.413441	0.307563	1.87796	0.689897	0.250834	0.140832
Epha4	-1.58579	1.60619e-09	-1.39954	8.55925e-08	4.98672	8.22568	1.46006	2.14001	6.03713	6.02209	2.32987	2.09979
Ephb6	-1.07623	3.42159e-05	-1.73075	4.25018e-13	8.40888	6.12872	2.80243	3.01595	6.5479	6.85863	1.84475	2.0333
Fam105a	-2.39255	3.00123e-08	-1.77226	4.93646e-05	3.1885	1.89202	0.338669	0.147804	2.23934	1.6322	0.519839	0.317245
Fam134b	-1.43006	3.10748e-08	-2.14679	1.25794e-18	25.9227	16.4236	5.69486	7.30414	23.1074	22.6969	3.90165	5.74322
Fam180a	-1.14614	0.0357702	-1.4319	0.0036023	186.208	100.55	60.8178	25.9718	125.736	124.344	34.4511	33.7029
Fam196b	-2.99092	8.52175e-11	-2.31988	5.09899e-07	1.57321	0.64282	0.042827	0.0389393	0.866604	0.604696	0.065499	0.086922
Fam214a	-1.16888	3.98073e-06	-1.17461	2.01869e-06	15.426	12.8593	3.95257	6.71131	15.0204	11.3771	5.78676	5.78883
Fam43a	-1.38865	2.50557e-07	-1.70751	4.14356e-11	17.2251	13.8922	5.99683	3.65575	10.1882	12.4162	3.47375	3.08319
Far2	-1.02072	0.0072593	-1.6576	5.09899e-07	5.66551	4.03575	1.31096	2.59926	6.38918	4.57308	1.28661	1.81625
Fcgbp	-1.94665	3.2128e-05	-2.17759	1.10847e-06	0.54935	0.616332	0.0531925	0.118711	0.397422	0.619049	0.0564757	0.0770064
Fgf14	-1.1762	0.0190828	-1.70251	0.000103645	1.4095	1.1029	0.255015	0.550681	1.49845	1.09021	0.292513	0.298604
Fhdc1	-1.18507	1.60223e-06	-1.0088	4.28064e-05	5.29482	5.77169	1.82383	2.2864	4.9551	4.52604	2.39745	2.31246
Fmod	-1.06922	2.37013e-05	-1.56508	2.1966e-11	324.654	262.667	119.571	116.621	284.401	171.69	90.8497	59.8996
Foxq1	-1.1214	0.0151156	-1.9255	1.48339e-06	2.45803	2.02652	0.95809	0.578671	1.89183	1.82947	0.308282	0.423099
Frem1	-1.04308	0.00276011	-1.09357	0.000797836	1.67403	1.24404	0.41542	0.750023	1.84748	2.31269	0.808611	1.06365
Frmd4a	-1.30772	4.4967e-13	-1.54384	1.26692e-18	13.5662	14.9044	4.4002	5.49074	14.9444	14.1337	4.75392	5.25855
Gas6	-1.98613	1.17028e-33	-2.46099	7.46509e-52	592.653	557.877	104.13	143.206	435.089	404.402	81.711	69.1652
Gfod1	-1.50548	0.000174567	-1.61253	2.38717e-05	1.83817	1.65776	0.230462	0.683628	1.94786	1.73005	0.634437	0.38859
Glycam1	-2.17058	3.5838e-05	-1.67904	0.00206834	1196.81	3108.87	192.913	180.03	225.995	816.95	58.9992	54.9312
Gng2	-1.39991	3.05418e-05	-1.40001	1.44732e-05	2.48115	2.63073	0.811636	0.696961	2.60155	2.25425	0.827537	0.882316
Gpc4	-1.00614	0.000313612	-1.09728	3.67146e-05	9.03086	9.40356	4.48305	3.15568	8.38715	8.03142	4.14998	3.4273
Gpr176	-1.06735	5.13572e-07	-1.45853	4.47464e-13	11.6451	12.5847	4.72948	5.17628	10.9552	9.37575	4.03561	3.33424
Hc	-3.79519	3.33713e-19	-4.75101	1.39835e-36	1.26924	0.634083	0	0	4.59634	3.1282	0.0587353	0.0791452
Hcar2	-1.00158	0.0635639	-1.23218	0.0101832	1.84846	1.7282	0.728546	0.53709	2.2435	2.22416	0.558483	1.01447
Hs3st3a1	-1.10953	5.44876e-07	-1.59746	3.54712e-14	14.1553	12.1226	5.5574	4.77859	8.28066	9.49125	2.80111	2.97217
Htr1b	-1.45067	0.00419451	-1.853	7.43134e-05	1.00475	1.15203	0.154193	0.365248	0.871606	0.611125	0.176019	0.0760207
Htr1f	-2.53271	1.11702e-07	-2.32288	7.86544e-07	1.78782	1.74925	0.183359	0.0208393	1.48411	1.29447	0.165707	0.100193
Icosl	-1.48664	1.32187e-13	-1.33128	2.90529e-11	28.0854	22.592	6.96915	8.36648	20.3054	17.5852	7.90251	7.17983
Igfbp3	-1.64958	1.18467e-19	-1.85744	3.19788e-25	928.309	769.815	209.596	250.242	680.928	822.844	181.466	229.773
Il16	-1.40825	0.00186273	-1.12979	0.0160299	0.981675	1.24123	0.358863	0.218682	0.763003	0.740281	0.27389	0.314705
Il1rap	-1.17269	4.76746e-06	-1.42707	3.74677e-09	6.97564	9.33446	2.40032	3.71321	9.27579	8.70238	3.59437	2.94766
Il20rb	-1.27055	0.0329082	-1.50533	0.00554266	0.915064	0.785692	0.192167	0.187203	0.807611	0.994877	0.297714	0.0771475
Il34	-1.31207	3.78561e-05	-1.13327	0.00041029	12.3572	7.59175	2.86035	3.63904	7.21663	6.61058	3.25868	2.77939
Il7	-1.09951	5.86797e-07	-1.65857	8.75151e-16	90.2081	116.363	37.4234	44.9763	96.794	66.8811	28.0532	23.1289
Insrr	-1.381	2.22247e-06	-2.22527	2.78104e-16	7.0131	5.35635	1.40515	2.50053	5.41061	6.36578	0.959065	1.30219
Ip6k3	-1.17796	0.00355122	-1.60941	1.35994e-05	3.96785	3.29752	1.31281	1.17853	3.15051	2.18993	0.679275	0.809463
Iqsec3	-1.21754	0.00276395	-2.01163	3.016e-08	1.50811	1.19307	0.270014	0.646061	1.08832	1.09692	0.241056	0.19081
Itga8	-1.50355	7.70715e-09	-1.22048	1.9698e-06	2.98498	3.85758	0.871002	1.10691	3.62971	4.14906	1.65687	1.62563
Kbtbd11	-1.98428	1.11702e-07	-1.79751	1.1164e-06	1.48106	1.01545	0.24191	0.187458	0.949915	0.921192	0.229323	0.216307
Kcnj8	-1.23234	1.24783e-11	-1.40654	2.88737e-15	33.4097	35.3571	11.8446	13.3343	23.5476	25.9437	9.15006	9.63457
Kcnq3	-2.36844	2.29366e-08	-1.65687	7.54702e-05	0.500734	0.346308	0.0369727	0.0458406	0.477137	0.46825	0.134588	0.10705
Kctd1	-1.13866	1.37188e-06	-1.9847	1.38086e-19	14.7526	14.3417	5.62413	5.55234	13.3229	13.1671	2.58183	3.84476
Kirrel3	-1.62246	2.60472e-06	-1.99559	2.6837e-09	3.31919	3.16107	0.818266	0.78532	1.73596	2.35825	0.345517	0.511003
Kitl	-1.41574	4.42842e-16	-1.33172	1.18751e-14	31.4153	27.4865	9.50792	9.3642	31.0154	27.412	12.9172	10.6051
Krt18	-1.03191	0.124277	-1.29342	0.0334087	0.856892	2.04814	0.301222	0.485511	1.53446	0.618633	0.182751	0.230864
Krt8	-1.15107	0.0783112	-1.41726	0.0161054	1.06918	1.02123	0.106197	0.318639	1.90426	0.539804	0.106309	0.318335
Lamc3	-1.33296	0.0226069	-1.91114	0.000128791	0.275408	0.294037	0.0195898	0.0801519	1.29287	0.473291	0.125289	0.159039
Lhx8	-1.06512	3.62568e-05	-1.08442	1.43949e-05	17.5359	18.5333	6.73572	7.83624	12.7988	19.7884	7.46502	7.78248
Lingo2	-1.6118	0.00591599	-1.31344	0.0323948	0.506793	0.38418	0.0201351	0.0411915	0.451312	0.180056	0.0755862	0.00943071
Lrg1	-1.28868	0.00129298	-1.34958	0.000825244	6.56326	7.79667	1.95801	2.6317	2.38517	2.64442	1.01791	0.637966
Lrrc15	-2.23084	1.99572e-05	-4.01393	1.39098e-17	0.201366	0.27551	0	0	0.917016	0.917464	0	0
Lrrc3b	-1.76924	0.00169508	-1.51444	0.00823627	0.975222	2.2412	0.231226	0.0946063	0.626247	1.08827	0.154313	0.0649798
Lrrc4c	-2.02801	3.19395e-06	-1.89377	7.28778e-06	1.2446	2.13465	0.220813	0.25813	2.347	1.257	0.315779	0.403839
Lrrn1	-1.36772	0.0264787	-1.1855	0.0621298	0.277735	0.334969	0	0.0556824	0.552885	0.441959	0.170295	0.0860515
Lsamp	-1.41951	0.0193816	-1.38742	0.0199963	0.607944	1.55712	0.108987	0.0713474	0.911998	1.01769	0.1782	0.0204186
Ltbp2	-1.5125	6.7971e-11	-1.55956	7.58202e-12	33.23	22.5636	7.69125	8.58942	24.728	18.5046	8.5186	5.86776
Ly86	-1.05774	0.0591472	-2.48035	5.94164e-08	4.5253	4.19665	1.23048	1.83551	3.26797	2.31651	0.288698	0.0720404
Mei4	-1.22619	0.000647793	-1.57553	2.63974e-06	3.24607	3.62275	0.939333	1.41774	2.64349	2.61722	0.919425	0.657001
Meox2	-1.06431	4.55883e-06	-1.58093	2.7179e-13	24.8065	40.5249	12.075	14.5742	28.7054	25.7462	9.13655	8.75602
Mme	-1.14765	5.51533e-07	-1.94978	4.89105e-20	62.7134	61.4995	22.2971	25.3167	72.7481	47.6279	18.0046	12.3152
Mmp27	-1.37905	0.000319177	-1.53497	2.42888e-05	3.76869	4.28971	0.926703	1.4562	3.31136	3.58404	1.04196	1.03792
Mmp3	-1.47695	2.43878e-14	-1.99588	2.02131e-26	164.627	151.878	43.945	52.7219	121.531	179.672	37.1397	37.1106
Moxd1	-1.30922	0.0352748	-1.28689	0.0355998	0.970589	0.28407	0.0124069	0.0846048	1.2514	0.0934289	0.0517498	0.116221
Mup5	-1.39048	0.022208	-1.60878	0.00438923	0.930397	2.15095	0	0.226101	1.19992	2.1067	0.172872	0
Mybpc1	-2.54151	9.82615e-09	-3.94998	2.66191e-20	1.60918	1.10412	0.0586496	0.173308	1.55194	1.84023	0.00815435	0.0366264
Myh13	-1.42495	0.014191	-1.29214	0.0260842	0.352772	0.429572	0.0442694	0.0948768	0.555194	0.232166	0.07386	0.130331
Myo16	-1.4348	2.4399e-09	-1.86037	9.41958e-16	10.4938	7.73574	2.46271	3.17213	7.83164	6.71834	2.28744	1.56465
Myo5b	-1.48406	8.25944e-05	-1.15834	0.00236379	1.61232	1.05845	0.318293	0.395341	1.20497	1.4606	0.4457	0.654884
Ncam1	-1.41988	0.0013229	-1.61042	8.56277e-05	2.01937	1.65283	0.264104	0.720388	1.95349	2.45618	0.4847	0.692712
Nkx1-2	-1.52944	0.010014	-1.59358	0.0051582	0.327589	0.573709	0.046982	0.0160189	0.449745	0.320625	0.0489911	0
Nos1ap	-1.58612	7.73783e-09	-2.22741	1.58239e-17	11.841	6.97427	2.27042	2.80377	10.4965	9.15464	1.82805	1.99982
Notch1	-1.4176	2.01793e-07	-1.2877	1.77667e-06	7.06681	3.97811	1.45058	1.93977	5.81137	7.72096	2.50444	2.87661
Npy1r	-1.35871	9.16335e-08	-1.94765	6.29728e-16	17.285	18.5363	6.18343	5.35551	18.1818	13.0331	4.67968	3.0096
Npy2r	-1.41049	0.0182692	-1.18915	0.0577093	0.341109	0.295723	0	0.0310855	0.255439	0.236002	0.00950695	0.0427017
Nrn1	-1.69007	4.80844e-06	-1.91064	8.90895e-08	7.34538	4.89762	1.58653	1.16262	4.86529	4.43564	1.10621	0.931631
Nrxn1	-1.17854	0.000130513	-1.54151	4.35691e-08	1.50252	1.94457	0.487536	0.768993	2.64086	2.08708	0.760367	0.778368
Nt5e	-1.4095	0.021094	-1.40238	0.018808	0.298674	0.400475	0	0.0584198	0.640073	0.292324	0.0804001	0.0702193
Ntng1	-1.17737	4.50704e-08	-1.64059	8.67469e-16	9.70967	9.98158	3.51892	3.90008	9.74376	9.13033	2.62616	3.34264
Nudt4	-1.00333	5.17024e-07	-1.42676	3.19291e-14	156.024	223.605	72.32	91.2209	158.342	147.978	60.2212	54.1072
Oit1	-1.57037	0.00710414	-1.17353	0.063703	0.64625	3.01713	0.275808	0	0.429305	0.865394	0.0255646	0.0287068
Orm1	-1.6314	0.00440963	-2.07051	8.56277e-05	1.58158	1.01935	0	0	2.12515	1.5366	0	0
Orm2	-1.04281	0.0340309	-2.61178	6.42818e-11	10.7009	9.62722	1.87976	5.80203	8.59298	10.7097	1.07292	0.834089
Orm3	-2.1953	1.34509e-05	-1.91206	0.000144138	6.64635	3.67159	0.595146	0.20292	2.96437	4.99521	0.330984	0.743331
Osr2	-1.10973	0.00819326	-1.3132	0.000643991	5.1311	10.2738	1.86903	3.73253	7.25225	9.67624	3.61948	2.48029
Pdgfb	-1.01247	0.11798	-1.52375	0.00528283	0.527306	0.982659	0.170797	0.286694	0.920256	0.667818	0.219201	0.0861498
Per1	-1.0633	2.24169e-09	-1.2132	1.13251e-12	26.2636	24.5048	10.8914	10.0184	44.8413	42.901	17.877	20.5201
Phgdh	-1.5083	2.95835e-06	-1.07967	0.00129487	11.2418	6.86269	2.8353	2.09916	7.18729	6.82468	3.42959	2.92154
Ptger2	-1.87176	0.000396554	-1.88949	0.000220544	0.913201	0.913357	0.176909	0.0283853	0.641441	0.734669	0.104174	0.068237
Ptgfr	-1.01044	0.00453388	-1.24938	0.000135635	4.98284	5.18015	1.895	2.23656	5.1562	3.19019	2.17364	1.14359
Ptn	-1.45117	4.83885e-09	-1.66624	3.74429e-12	56.4944	80.5532	18.666	22.896	51.7662	78.977	16.7265	22.8693
Ptpre	-1.63507	0.000104373	-1.20332	0.00506984	1.01695	0.821918	0.170042	0.231909	0.906516	0.907008	0.342805	0.351755
Ptprt	-2.52155	2.27175e-16	-2.79347	2.83141e-20	1.73762	1.91083	0.164592	0.297863	1.09966	1.74297	0.176912	0.15418
Rai14	-1.01937	9.14692e-10	-1.67924	1.2512e-26	44.296	42.8764	16.2536	21.1961	48.7327	48.1233	15.55	14.9689
Ramp1	-1.40535	0.00165372	-1.95501	2.22968e-06	2.74196	2.03173	0.691846	0.594856	1.41868	1.81213	0.250933	0.338129
Rasa3	-1.04446	2.1545e-07	-1.39129	3.40885e-13	92.2729	63.1844	33.0683	31.571	66.4433	60.9756	25.0649	23.6505
Rerg	-1.92651	8.93011e-07	-1.98208	1.98799e-07	3.71244	3.99694	0.389813	1.01705	3.07073	3.19071	0.650373	0.587423
Rgs5	-1.57735	2.16482e-22	-2.31016	3.90524e-48	232.855	214.194	60.4823	68.0251	184.09	145.819	33.2306	32.9224
Rpl39l	-1.27862	0.042517	-2.068	9.867e-05	1.13388	1.38118	0.0952479	0.194854	1.64565	1.65865	0	0
S100a4	-1.6624	1.25799e-11	-1.53641	4.02211e-10	110.706	109.634	24.4035	32.9673	53.778	71.8115	17.1466	24.5905
Scube3	-1.21131	4.14645e-06	-1.61708	8.46424e-11	5.44633	4.53367	1.52227	2.09955	4.04059	3.87319	1.0312	1.44206
Sema3f	-1.63374	2.22258e-06	-1.28435	0.000242811	4.48875	3.28551	1.0169	0.862954	2.80692	3.1588	0.857738	1.39711
Serpinb8	-1.22108	3.89246e-05	-1.36914	1.36244e-06	6.34198	10.1035	2.51246	3.30482	6.95595	7.251	2.34062	2.91503
Serpine2	-1.68042	9.18181e-07	-1.11698	0.00164062	4.94549	5.05558	1.507	0.767912	5.41314	4.70767	2.32089	2.09423
Sfmbt2	-1.23921	0.000537949	-1.3702	4.27524e-05	1.16585	1.27085	0.306737	0.517944	1.38233	1.27867	0.422411	0.529059
Shox2	-1.05707	0.0905518	-1.35362	0.0150763	8.70954	14.2976	0.0434992	1.46337	13.3385	13.4985	0.133054	0.10866
Six1	-2.76594	1.16695e-15	-2.57228	3.57216e-14	7.09395	7.72068	0.312155	1.11951	6.12211	6.25753	0.636541	0.974697
Slc1a3	-1.27563	5.40475e-13	-1.96056	7.27166e-31	35.0998	39.4851	12.9837	13.4634	43.5623	37.3074	11.4441	9.28777
Slc2a1	-1.35316	7.18582e-12	-1.96969	3.78633e-25	52.9589	50.6284	17.6613	16.7667	45.459	35.9208	11.6664	8.8024
Slc7a2	-1.7845	3.61091e-06	-1.79676	1.46339e-06	2.10349	1.73484	0.266568	0.522196	2.81544	1.18161	0.549869	0.408609
Slco2a1	-1.23507	1.89477e-09	-1.45558	2.38403e-13	41.3208	32.5747	12.6619	14.1054	38.0324	29.8771	13.9805	10.7656
Sncaip	-1.02209	4.47125e-06	-1.34553	1.25198e-10	11.8351	13.8439	4.46788	6.41638	12.7199	13.208	5.07545	5.09173
Sorcs3	-1.97758	4.02136e-05	-1.86232	7.64531e-05	0.870236	0.545299	0.0816556	0.102084	0.679985	0.512416	0.130559	0.0764902
Sostdc1	-2.61509	3.88287e-21	-3.00412	1.33864e-27	26.3623	25.349	2.12377	4.27005	18.0554	17.1882	2.33787	1.33312
Sox10	-1.44398	0.0148818	-1.41299	0.0159429	0.615214	0.215696	0	0	0.976595	0.159618	0.0471528	0.0661853
Spn	-1.29426	2.426e-05	-2.20584	7.67339e-15	6.39616	7.23858	2.26357	2.249	7.03072	4.00109	1.18766	0.930665
Spns2	-1.2349	8.3429e-16	-1.49196	4.88487e-23	55.4014	55.3406	19.7187	21.0369	34.5999	35.1739	12.6209	12.5543
Spns3	-2.37526	1.00126e-09	-2.59581	1.23236e-11	3.67278	2.25687	0.305248	0.416309	2.41426	1.44563	0.278514	0.14297
Srgap3	-1.38604	3.65495e-09	-1.27682	4.32797e-08	11.2012	6.96334	2.85578	2.94758	9.31462	7.56091	3.5159	3.3823
St14	-1.2259	0.0437198	-1.20963	0.0440729	0.408114	0.197515	0.023527	0	0.428462	0.11073	0.0294397	0
St6galnac5	-1.16046	7.02004e-06	-1.41296	8.74442e-09	6.54399	6.67586	1.86714	3.14619	5.37661	6.08135	2.33074	1.86943
Stmn2	-1.09538	0.0384251	-1.80693	4.95351e-05	36.8453	47.7306	10.4501	17.9595	53.0668	25.511	9.79262	6.09224
Synm	-1.45454	3.75131e-12	-1.45913	1.35878e-12	6.94255	7.92669	2.15422	2.42618	6.56818	5.73464	2.54924	1.90381
Synpo	-1.06534	1.49699e-06	-1.00606	4.14322e-06	18.7696	14.0653	6.83666	6.52685	12.7351	16.4101	7.9411	6.69655
Tbx18	-1.63537	2.08083e-07	-1.49999	1.70583e-06	7.9871	11.2059	1.5076	3.37472	6.51192	7.4503	1.79079	2.75539
Tbx3	-1.8583	5.75821e-08	-2.10856	8.99734e-11	2.96284	2.543	0.707955	0.377818	2.90342	3.74487	0.532809	0.778505
Tfap2b	-1.03428	0.0993544	-1.25319	0.0301687	0.249769	0.0579772	0	0.00863371	0.390203	0.0357532	0.0211238	0
Tfap2c	-1.31492	0.0216318	-1.1309	0.0583683	0.751364	0.107823	0	0	0.599733	0.0725365	0	0.0240617
Tgfbi	-1.12428	1.71225e-10	-1.95316	1.07461e-31	522.755	487.988	197.928	201.919	446.856	332.746	102.62	98.4165
Thbs2	-1.33461	1.04199e-18	-1.19957	1.96416e-15	169.511	159.157	58.6388	53.7249	139.099	143.293	66.2471	59.4352
Timd4	-1.78264	2.01761e-11	-2.44032	1.28952e-21	46.6859	34.3758	6.0514	13.0654	40.088	42.8958	7.57957	6.28008
Tmem132c	-1.09775	1.77288e-08	-1.78447	4.25293e-22	13.5273	12.0251	4.60735	5.69298	11.2838	10.4029	3.13335	3.11276
Tmem132e	-1.11468	0.0417619	-1.11444	0.039895	1.18326	1.25416	0.279707	0.524526	0.832653	0.378477	0.167709	0.262013
Tnc	-1.33041	3.66874e-09	-1.32915	2.0553e-09	16.4491	15.2019	5.16847	5.42283	11.1705	15.1031	4.21258	6.12013
Tnfsf13b	-1.73005	1.24274e-14	-2.15521	6.8203e-23	138.136	126.286	30.7935	35.1945	120.848	88.6652	27.7172	17.3768
Tnfsf18	-1.11853	0.0818604	-2.15023	3.13513e-05	1.48953	1.94023	0.111338	0.835155	1.38641	1.5371	0.139319	0.0173825
Tox2	-1.23762	0.0140918	-1.30958	0.00645966	1.15043	2.69061	0.546375	0.585487	1.67661	1.1633	0.488348	0.414324
Tpx2	-2.00523	6.63958e-17	-1.67466	1.63797e-12	9.30849	7.74882	1.537	1.89259	8.48142	6.82055	2.02952	2.59983
Trp63	-1.78161	1.1734e-06	-2.3687	1.63675e-11	3.18337	2.7209	0.528692	0.730792	2.84911	1.30467	0.28012	0.334627
Tspan11	-1.33164	0.000237672	-1.15411	0.00152474	2.28086	3.41426	0.695891	1.08466	2.01725	2.15228	1.02533	0.719598
Twist1	-1.42686	0.0193555	-2.33203	7.6649e-06	7.40743	11.9499	0.260959	1.97366	13.5595	17.2395	0.45518	0.266674
Vav3	-1.13792	0.037873	-1.47457	0.00236532	0.493631	0.874453	0.152769	0.270857	0.88458	0.632725	0.21665	0.186036
Vsnl1	-1.74995	0.00224912	-1.81419	0.000972294	7.8211	8.88063	0.13876	1.13547	8.01611	5.13128	0.297655	0.48279
1600029O15Rik	1.29912	0.0245671	1.20085	0.0380542	0.288329	0.258788	0.784124	1.12722	0.296883	0.379022	1.16682	1.23082
1700019D03Rik	1.79171	5.66709e-09	2.5095	1.50814e-17	2.65735	1.44649	8.01282	6.40468	1.83888	1.36775	14.4579	8.8868
2410004I01Rik	1.18041	0.0707378	1.29176	0.0363271	0.263649	0.0739491	0.645953	1.10122	0.241308	0.121607	1.5627	0.816873
3632451O06Rik	1.70101	5.54041e-12	1.91784	1.43331e-15	3.02627	5.03843	10.5865	14.7464	4.36581	4.96013	20.6296	19.633
3830403N18Rik	3.37849	6.60328e-28	2.85479	6.6602e-20	0.816574	1.1738	12.7541	12.3808	1.22617	1.09461	11.4845	11.631
4933408B17Rik	1.97947	0.000183565	1.18867	0.0486082	0.0331236	0.173424	0.990083	0.885449	0.272851	0.275006	0.825937	1.18592
6030419C18Rik	1.15513	2.8299e-06	1.32331	2.35252e-08	3.93811	3.69331	7.49181	8.33541	3.64904	3.69473	10.0026	10.275
A730020M07Rik	1.94451	8.65734e-07	1.9865	2.10044e-07	1.10119	1.71758	5.68545	7.32324	1.6593	2.45287	14.7226	7.61885
Ackr1	1.0258	0.0326613	2.437	5.74837e-10	1.80168	2.2993	4.86665	3.65729	0.432864	1.02838	6.40732	6.41953
Ackr2	1.11396	0.00586031	1.80636	3.56152e-07	1.53628	1.48188	3.95216	2.51663	1.2089	0.933282	6.23775	3.40546
Ackr3	2.01395	9.86591e-25	2.85402	2.80587e-49	16.0986	11.6082	54.0099	51.2622	9.20509	7.95914	79.6978	62.4508
Ackr4	1.31634	0.000262085	2.31914	1.1561e-12	1.85486	3.49612	7.23482	6.04918	1.6807	1.21487	11.7523	7.44126
Actn3	1.49427	3.53173e-06	2.18551	4.54677e-13	0.896477	0.924509	2.59575	2.52351	0.770782	0.776871	4.34192	4.42667
Adam19	1.03471	2.26451e-05	1.4246	2.47842e-10	2.02244	1.80607	2.931	4.36602	2.2325	2.31798	6.99953	6.47015
Adam22	2.07684	1.32488e-12	2.14588	4.70564e-14	0.366718	0.335476	1.37674	1.70798	0.38728	0.644061	3.22754	2.29962
Adamts16	1.77565	0.00178105	2.48035	1.36244e-06	0.183873	0.0401125	3.5364	5.23267	0.0280486	0.183756	10.4538	11.2674
Adamts19	2.41264	4.24753e-16	3.05209	2.72498e-27	0.35771	0.300995	1.70078	2.14029	0.460404	0.549115	4.7225	6.05719
Adamtsl4	1.28906	1.82983e-09	1.67683	4.03543e-16	4.86564	4.29173	10.8952	9.72909	3.51299	4.58687	14.7862	13.8096
Adamtsl5	1.37991	2.69723e-06	1.25581	1.68382e-05	1.45521	1.93921	3.19477	5.44006	1.8757	2.21586	5.3614	5.66159
Adcy2	1.64213	0.000957091	2.24349	6.1156e-07	0.161022	0.0972758	0.619078	0.509075	0.195558	0.119976	1.65565	0.989269
Adcy7	1.0464	1.01838e-06	1.58648	1.81666e-15	2.13032	2.18452	4.05232	4.09163	2.00049	1.95144	6.50495	6.50655
Adgrb3	2.37388	5.88243e-06	3.11925	1.955e-10	0	0	0.218145	0.17275	0.0131439	0.00662388	0.639862	0.626222
Adgrd1	2.37481	3.52815e-36	3.01989	9.76637e-59	5.84928	4.46567	25.031	25.8036	5.4299	6.05992	61.293	45.1284
Adm	1.2016	4.20674e-06	1.05096	6.35845e-05	32.5378	58.6667	87.5012	109.796	34.8707	48.264	89.2051	99.5711
Adora2b	1.14807	0.0214985	1.23756	0.00921716	0.833973	1.26869	1.57921	3.59907	0.737428	1.07576	3.13747	2.51093
Adra1b	3.23492	1.01948e-20	3.57079	1.01102e-24	0.375805	0.245949	4.25842	3.56315	0.397704	0.130004	6.14473	4.5281
Aff2	1.66653	0.00193437	1.4876	0.00524558	0.149914	0.0323449	0.47466	0.554879	0.23748	0.183506	1.3081	0.619312
Ahsg	2.00104	3.30925e-05	2.03332	1.71741e-05	0.318472	0.674907	3.32915	2.69587	0.170033	0.63654	2.64703	3.6302
AI661453	1.29423	0.0319291	1.22176	0.0425917	0.0911115	0.0781688	0.330901	0.300863	0.0662221	0.0964098	0.35491	0.31735
Aif1l	2.12014	2.60577e-14	2.44449	7.44633e-19	2.53307	2.04111	9.23883	11.047	1.15921	2.21629	13.2793	9.43353
Ak5	1.75456	0.000146271	2.06787	2.3649e-06	0.27735	0.452607	0.840134	2.40956	0.265386	0.38378	2.24684	2.19894
Akap12	1.02047	0.000121069	1.53894	2.07155e-10	21.1341	31.813	39.5346	60.8521	22.6442	36.2372	100.349	91.178
Akr1c18	1.51575	0.0104993	1.6777	0.00259644	0.756235	0.799961	13.912	8.83703	0.118655	1.5248	18.3886	14.0733
Aldh1a1	1.75831	7.71349e-12	1.97231	2.8003e-15	3.09954	5.15919	13.4265	13.7018	5.54588	4.41199	24.5663	20.6412
Aldh1a2	3.07731	9.96131e-10	3.27794	2.88722e-11	0.115191	0.038771	13.0387	12.1246	0.0158145	0.175334	23.2515	13.2291
Aldh1a3	2.48059	2.88289e-25	2.83205	3.24388e-33	4.93392	5.67157	19.8873	39.9931	6.56564	5.36952	51.1553	50.5129
Alox15	1.64835	0.00422126	1.39447	0.0188709	0.151561	0.218624	0.79571	1.58442	0	0.17976	0.50448	0.879542
Alpl	1.21591	0.00155908	1.18933	0.00166166	2.49212	2.28551	7.26615	3.711	2.18629	1.4595	5.76984	4.14371
Angptl1	2.34878	5.86877e-18	2.68792	1.03078e-23	3.12834	1.66659	11.9452	13.313	2.83623	2.04189	22.3182	16.7437
Angptl7	3.9637	1.10694e-34	4.40513	1.94682e-39	0.265992	0.352684	5.18984	8.19313	0.132792	0.284412	8.82194	8.14142
Ankrd35	1.77735	0.0011261	1.08384	0.0839037	0.104676	0.0335541	0.406674	0.629588	0.184769	0.217266	0.788532	0.514796
Anln	1.0235	0.0204858	1.76591	1.99938e-06	0.312702	0.707056	0.940576	1.1574	0.482143	0.505922	2.05304	2.2855
Ano3	2.29645	2.02584e-06	2.76115	1.01315e-09	0.0194477	0.0305465	0.337345	0.218345	0.0533991	0.0538209	0.87764	0.701639
Anxa1	1.22775	3.36704e-14	1.2608	2.90307e-15	137.828	166.798	313.729	333.048	162.551	179.788	471.563	406.318
Anxa3	2.26707	9.88253e-28	2.81527	1.17573e-42	17.3427	13.228	76.5065	64.2031	12.9361	11.5921	116.25	83.7875
Ap1s2	1.50073	5.58863e-10	2.364	9.38702e-24	2.23374	2.40549	6.14787	6.25991	1.28711	1.45521	9.12754	7.4092
Apoa4	2.11024	1.52053e-07	2.27648	4.72492e-09	0.991445	0.41914	2.74592	5.07013	1.14415	0.695891	6.39628	6.74713
Arhgap20	1.46731	4.91382e-09	2.13831	2.47296e-19	2.07221	3.28098	5.44463	8.72524	2.48494	2.8422	14.0055	13.069
Arl4d	2.21324	2.89071e-20	2.393	4.90957e-24	5.17057	3.93792	21.5821	20.0139	5.75145	4.41294	35.2675	27.3109
Arsi	1.13086	3.21279e-05	1.79701	8.20458e-13	2.9016	3.18655	5.83758	6.67852	1.721	2.54731	8.10553	8.87242
Art2a-ps	1.53983	9.2335e-12	1.30145	1.42912e-08	10.2699	12.1739	29.2486	32.1119	8.85845	10.6222	23.2291	29.4554
Art2b	1.55116	6.91659e-07	1.06719	0.00142078	4.19667	6.75988	16.3925	15.4453	4.85618	5.76561	12.1676	13.0852
Art3	1.75613	1.38404e-14	1.6294	4.5805e-13	3.57782	4.48157	13.1382	12.7329	5.48404	5.22912	19.9289	17.0162
Asns	1.14898	0.012123	1.01652	0.0288805	1.22894	1.2917	3.84134	1.94515	1.43856	1.34252	4.21977	2.61859
Axl	1.04716	2.38229e-08	1.69147	7.44767e-22	86.9698	78.3584	165.943	143.286	73.2535	75.5752	302.102	222.125
B3gnt8	1.491	0.00131579	1.60472	0.000315674	1.14926	0.733959	3.95069	2.16233	0.752492	0.782903	3.64262	3.06775
Basp1	1.704	2.12634e-18	1.80388	7.14253e-21	14.9388	13.3227	46.7852	38.5844	12.639	15.4351	56.344	51.6031
Bdh2	1.22122	0.0118509	1.96394	2.33515e-06	1.09035	0.873781	2.84586	2.23062	1.25253	0.70819	5.94875	5.23974
Bdkrb2	1.51002	0.0116567	1.14282	0.0789335	0.0620936	0.0348324	0.205378	1.18265	0.213119	0.150362	1.21834	0.619912
Bend6	1.41288	0.00041845	1.23414	0.00215897	0.765497	0.658832	1.9423	2.08134	0.878186	0.725511	2.45615	2.13711
Bfsp1	1.50965	0.000859783	1.41635	0.00162502	0.417797	1.02382	1.90717	2.86558	0.588684	0.745472	2.23816	2.57381
Bhlhe22	1.41227	0.0010671	1.74575	1.42458e-05	0.532231	1.01052	1.78145	2.74151	0.84311	0.41922	2.62077	3.15711
Bicd1	1.34122	0.00115116	1.64068	1.60793e-05	0.159168	0.245163	0.531416	0.551686	0.214817	0.238912	1.12482	0.690976
Bmp6	2.57544	8.59342e-16	3.43656	4.31345e-27	0.930631	0.861993	6.93571	5.0984	0.356555	0.82356	10.9745	8.16592
Bmp7	1.80043	2.51107e-05	1.94814	2.42598e-06	0.56138	0.271066	2.22503	1.25372	0.458526	0.33432	2.623	1.87878
Bmper	1.17206	1.1493e-09	1.44266	6.40987e-15	7.54946	6.65718	13.9179	15.3563	7.09851	8.05843	24.747	19.968
C1qtnf2	2.36085	3.75658e-17	2.33932	5.32976e-17	2.00279	2.56108	9.97213	14.6366	2.45395	2.44354	15.6342	14.7682
C1qtnf3	4.03111	1.59089e-28	3.63121	4.06043e-24	0.334636	0.150175	4.46011	9.77283	0.30628	0.679138	8.78188	12.2267
C1qtnf7	2.19244	1.61904e-23	2.05495	5.32384e-21	3.42702	5.51227	17.3281	22.2721	4.97512	5.53089	25.8314	23.5863
C7	2.05817	9.61802e-05	2.54754	2.71789e-07	1.15523	1.06927	9.09962	15.8073	3.03984	0.812588	41.9335	23.9812
Cacna1a	1.30565	0.000814049	1.72658	1.25337e-06	0.253357	0.631254	1.00124	1.25338	0.469799	0.491722	1.95697	2.04798
Cadm3	1.99522	3.91986e-21	3.01316	6.19445e-48	7.7567	5.93767	29.6079	22.0382	4.72624	4.57269	49.0832	38.6408
Calml4	2.01101	1.97273e-08	2.25455	1.08451e-10	1.87795	4.55369	16.2967	12.449	3.36833	2.51477	20.3923	17.8518
Camk2n1	1.80226	4.15876e-17	1.52379	1.55882e-12	9.68291	13.8263	40.3301	36.9906	12.7055	12.8789	48.6773	32.7525
Camkk1	1.34668	0.0215835	1.99755	9.21698e-05	0.273633	0.102332	1.02109	0.407933	0.0481626	0.21359	1.15295	1.31398
Car8	2.46363	4.89538e-23	2.68916	2.4516e-27	1.99673	1.26818	8.78584	9.44482	1.63548	1.38616	13.8284	9.77728
Cckar	1.2323	0.0488302	1.3692	0.0199368	0.0356153	0	0.0654443	0.517681	0.048896	0.0369617	0.567781	0.41687
Cd248	2.19538	1.20895e-39	2.53557	4.95198e-53	71.2189	85.2745	317.72	349.355	74.5592	78.0943	560.561	419.401
Cd276	1.15045	0.00011403	1.07721	0.000193928	1.39343	1.43009	2.59539	3.39683	2.08694	1.88432	4.77682	4.52445
Cd34	1.54216	4.48774e-15	2.00359	1.02838e-25	61.273	82.8768	197.684	190.85	66.144	79.416	373.978	273.842
Cd38	1.88155	5.9527e-08	2.00268	4.59949e-09	1.50557	1.15522	7.09761	3.2787	0.96222	1.07758	5.31608	5.30223
Cd55	1.26937	1.39845e-07	1.92521	1.77237e-17	53.5987	90.5419	126.172	200.632	61.4372	58.5131	258.158	257.357
Cercam	1.19366	8.782e-07	1.83125	8.75151e-16	4.66834	4.92503	9.67258	10.7653	2.91444	4.42613	15.0071	14.431
Ces1d	2.19264	3.59754e-13	1.83608	1.12391e-09	1.80889	1.27023	6.37042	8.63602	2.44768	1.98082	11.5382	7.50858
Cfh	1.22685	1.82605e-08	1.36002	1.30376e-10	41.6791	69.0356	111.736	127.905	66.3913	68.1559	208.916	169.186
Chrd	1.08087	0.0150778	1.92722	3.14028e-07	0.3729	0.431649	0.852713	0.890021	0.373806	0.270283	1.6477	1.6546
Chrm3	1.05466	0.0193555	1.60015	3.89896e-05	1.16399	1.88449	2.92403	3.57434	0.991186	2.03881	6.73958	5.07234
Clca3a1	1.60484	4.33533e-06	1.29473	0.000314629	0.851457	1.47143	3.89631	3.3866	1.12182	1.10218	2.43355	4.03752
Clec11a	1.85569	1.60152e-14	1.83443	1.93666e-14	5.70485	8.36405	26.5926	22.3661	6.27305	8.11586	26.2962	31.9567
Clic6	3.78376	1.10035e-23	4.10884	8.20567e-28	0.0971555	0.0934301	2.35655	2.39307	0.0285823	0.182451	4.80827	3.18221
Cmklr1	1.41657	0.000230973	2.16352	5.53127e-10	2.28036	1.48225	6.41172	3.99128	2.26105	1.1645	13.4939	7.10268
Col14a1	1.24509	2.50895e-11	1.85412	2.50153e-25	113.021	95.2	222.596	228.261	122.04	98.1506	500.984	372.498
Col15a1	1.31748	1.38404e-14	1.60755	4.67844e-22	17.3509	19.3364	45.2012	37.7586	21.5226	22.488	74.6479	70.3037
Col4a3	1.99443	2.00926e-06	2.34975	3.20328e-09	0.0579269	0.181288	0.667788	0.550119	0.184169	0.16453	1.58524	1.11674
Col4a5	2.69991	2.59687e-19	2.79476	1.19633e-21	0.562605	0.250691	2.68056	3.30386	0.936735	0.596295	6.68888	7.03847
Col8a2	2.1165	5.87554e-06	1.53799	0.00164518	0.120403	0.121576	0.893829	0.748319	0.107445	0.283231	0.863763	0.853867
Cr2	2.40402	2.05124e-23	1.34662	1.07547e-07	9.89476	6.80216	33.1861	55.8237	16.2494	21.6684	44.9708	61.9943
Creb5	2.1776	2.4448e-17	2.48489	1.66237e-23	1.81989	1.16536	6.51153	7.09076	1.94459	2.55388	16.7697	13.1686
Csrp2	1.2677	1.25665e-07	1.27047	6.81662e-08	29.0813	43.8136	79.1963	84.6352	33.633	50.9222	115.501	108.659
Cthrc1	1.41446	0.0061972	1.14389	0.0337783	0.828982	1.25684	2.89835	4.26731	0.64595	2.5112	5.22033	4.25763
Ctsh	1.03572	2.65516e-06	1.2951	5.80603e-10	12.1792	9.86684	19.7207	21.7301	8.74544	12.2088	27.3177	28.6067
Cxxc4	2.83119	1.47014e-10	3.26083	6.22844e-14	0.0556557	0.0364244	0.545435	0.753183	0.0509395	0.0192532	1.02946	0.900518
Cybrd1	2.50909	2.29918e-10	1.70853	3.6604e-05	0.420083	0.186329	2.3696	2.2916	0.657202	0.223051	1.80902	2.15917
Cyp2s1	2.1719	1.57303e-05	1.70249	0.00108469	0.074253	0.129588	0.776206	1.04208	0.158575	0.0684978	0.920691	0.579412
Dbn1	1.32845	3.51742e-12	1.51466	4.39389e-16	21.648	17.6525	43.8301	46.782	18.5069	19.7435	69.106	50.018
Dmkn	2.9731	6.95722e-10	2.49512	4.05251e-07	0.0755922	0.0565395	2.03725	1.21242	0.05189	0.0348666	1.35959	0.884792
Dmpk	1.07617	0.000689835	1.1576	0.00012603	4.66683	4.43508	5.89184	12.622	4.57287	5.98916	12.4671	13.9994
Dnm1	1.39292	2.28231e-16	2.00038	4.05961e-34	6.03704	6.26483	13.4784	16.0774	6.01788	6.39456	28.4881	25.6493
Dock11	1.6346	2.95694e-13	2.23103	3.54456e-25	1.52993	1.61112	5.01577	4.14991	1.48803	1.99791	9.75516	8.8366
Dpp4	2.20425	2.0287e-36	2.637	2.18128e-52	9.69806	8.41451	37.1584	40.9909	9.05297	10.5151	77.774	58.0607
Dsg1a	1.26262	1.706e-06	1.61254	1.09734e-10	1.60072	1.17839	2.79135	3.53108	1.22789	1.43434	4.59528	4.60428
Dsg1b	1.49758	0.00250416	1.38518	0.00441142	0.289405	0.169725	0.531791	1.16044	0.442472	0.273041	1.19376	1.41294
Duox1	1.27864	0.000864207	2.50539	1.03098e-13	0.742718	0.43886	1.43392	1.48906	0.305902	0.507012	3.81323	2.53642
Duoxa1	1.82109	2.32269e-06	2.36475	9.02248e-11	0.898558	0.474409	2.37763	3.17911	0.856279	0.468091	5.14658	4.58546
Ebf2	1.7826	1.35452e-14	2.2847	1.56701e-24	2.06971	2.96303	6.7186	9.94675	3.17173	3.3008	20.2495	15.9824
Edn1	2.08909	7.00632e-12	2.59231	2.36563e-18	2.5701	2.53397	10.7783	12.0007	1.19143	3.15607	16.8503	16.8377
Efemp1	2.06078	3.84168e-34	2.21475	7.94065e-40	59.469	77.1339	243.782	286.301	82.4003	85.5315	470.944	386.042
Efhd1	2.72611	1.09297e-22	3.27197	4.27466e-32	2.88364	1.40457	16.5012	13.847	1.796	1.6934	24.0809	20.5323
Efna5	2.28313	2.71901e-10	3.18269	8.76526e-20	0.27166	0.217702	1.1505	1.7247	0.20424	0.214803	3.38692	2.60969
Egflam	1.63315	5.32684e-14	1.25036	1.3014e-08	2.94743	4.28049	10.3426	10.7242	5.72506	5.20383	15.7564	12.6647
Emilin2	1.61637	3.70374e-23	2.08026	1.00851e-38	20.3099	19.2766	55.3194	55.6957	18.6804	21.929	103.117	84.1594
Enpep	1.37174	1.6927e-12	1.53893	3.43941e-16	6.81144	5.6265	13.5707	16.1447	8.02402	9.20946	30.3597	24.2306
Enpp3	2.13298	6.46977e-28	2.76276	5.78406e-47	3.03873	3.25333	11.971	14.2091	3.23063	3.01258	25.9373	22.249
Epb41l4a	1.59391	0.00105854	2.34404	1.75045e-07	0.169214	0.303755	0.895499	0.895629	0.0836327	0.121757	0.904742	1.22099
Epha5	1.62203	0.00024109	1.5475	0.000388275	0.676467	0.77594	1.85527	3.4513	0.887132	0.398172	1.31244	3.8373
Esm1	1.81123	0.00109732	1.65486	0.00276666	0.136801	0.139529	1.04207	1.09708	0.017074	0.223715	0.854057	1.13028
Etnk2	1.74954	0.00224677	1.028	0.133844	0	0	0.293612	0.286027	0.169749	0.131608	0.618167	0.458397
Ext1	1.14687	9.9994e-10	1.43698	1.85252e-15	13.0686	17.6021	27.2158	34.8799	14.5216	14.043	41.9769	41.7093
Eya4	1.59303	0.000155557	2.22155	6.00245e-09	0.178494	0.393365	0.843402	1.15026	0.341325	0.414589	2.44688	2.55449
Fads6	1.52859	7.24187e-05	1.34711	0.000461956	0.616296	0.543697	1.13827	2.49231	0.867802	0.561239	2.14458	2.29936
Fam124a	1.50111	1.33009e-05	1.97383	1.09933e-09	1.36334	0.830573	3.66349	2.63045	0.805038	1.24752	5.3572	4.74388
Fam129a	1.00971	1.60223e-06	1.91585	2.05093e-23	4.81575	4.26052	6.78578	10.0072	4.15001	4.48117	18.7011	17.2825
Fam150b	1.50835	0.00430224	1.97227	4.3071e-05	0.241955	0.717422	1.49894	2.28685	0.308451	0.43046	3.15787	2.35607
Fam155a	3.01044	9.23254e-10	3.4164	8.1071e-13	0.0165793	0	0.98707	0.465353	0	0.0229415	1.20972	1.55246
Fam198b	1.1888	3.08674e-06	1.38115	1.06716e-08	1.36423	1.30881	3.24747	2.40877	1.66011	1.73222	5.04269	4.7552
Fam46b	1.4356	0.0153805	2.16676	2.67822e-05	0.296485	0.0895559	1.60926	0.297208	0.17221	0.142012	2.71289	1.52317
Fbln2	1.62736	3.34776e-18	2.26373	1.76681e-35	27.2999	25.7562	82.5622	68.498	21.9268	27.3932	148.173	115.082
Fbln5	1.49406	1.11095e-19	2.23068	4.59965e-44	13.9904	14.6974	39.4225	34.0947	11.259	11.6513	62.5746	55.0912
Fbn1	1.45987	1.6332e-19	2.40479	4.66747e-53	42.1199	46.9941	110.022	113.324	39.1419	49.6975	271.675	243.468
Fcamr	4.23328	3.03976e-47	3.11319	7.26512e-30	0.44414	0.342577	7.67154	12.4662	1.48628	1.45961	14.8418	17.6598
Fez1	2.13721	1.38318e-14	2.52946	9.06267e-21	1.77351	2.5769	9.65912	9.85094	2.85395	1.91096	19.0926	14.7732
Fgf16	1.96382	0.000183155	1.58894	0.00311108	0.285366	0.10672	0.862298	2.44742	0.239419	0.460684	2.33299	1.6155
Fgf18	1.54601	6.90141e-11	1.92791	6.76538e-17	10.8063	14.0369	35.4073	33.0276	10.4181	8.60636	47.7659	34.7548
Fgf21	1.38128	0.0214985	1.12688	0.0774574	0.420634	0.377538	1.0718	2.58618	0.307992	0.504441	1.37554	1.89215
Fhl1	1.52704	9.39077e-13	1.95547	3.93835e-21	10.4976	11.0065	25.3137	32.806	8.06561	12.2591	42.0838	45.8431
Flnc	1.28385	5.45838e-06	2.05426	3.22769e-15	1.0442	0.731001	1.76086	2.39011	0.64452	0.948827	3.81013	3.9454
Flrt2	1.00854	0.00169868	1.6424	6.79078e-09	3.10057	6.90779	7.38232	11.8212	4.90736	5.85605	19.5925	19.3751
Fmo2	1.95767	6.69631e-31	2.24602	4.37855e-41	19.7872	19.2782	75.9863	63.962	22.8068	20.0848	120.099	103.691
Fndc1	1.81926	1.10568e-19	2.35837	2.18871e-33	26.1462	17.4554	71.388	72.9854	25.85	24.307	166.839	123.146
Fndc5	2.37295	1.28268e-09	1.80607	5.89633e-06	0.415306	0.264741	2.73342	1.81666	0.57017	0.457127	2.26868	2.6385
Fxyd5	2.63746	1.25164e-27	2.99173	8.38625e-35	3.10551	4.28445	27.1993	18.8703	2.36465	2.49166	27.8104	19.6091
Fyn	1.13383	8.52175e-11	1.65473	3.57973e-23	13.9475	13.3728	26.8426	27.5374	11.3081	13.2515	45.5479	38.2109
Fzd4	1.18639	9.42988e-06	2.00815	2.52031e-16	4.586	6.88405	9.55051	15.182	6.15033	5.05315	29.9419	22.171
Gabra3	1.06777	1.87101e-06	1.66373	1.21701e-15	12.6195	18.1452	32.1292	26.8282	12.7592	14.3776	52.461	42.669
Gabra4	1.70156	0.00317375	2.02482	0.000151511	0.018976	0	0.251057	0.202904	0.026052	0.00875259	0.333543	0.540032
Gabrb2	2.18106	6.80963e-06	3.26071	3.62523e-13	0.0392268	0.0660147	0.355598	0.602944	0.0538542	0.045233	1.49925	1.30541
Gabrb3	1.47764	0.0128811	1.40866	0.016352	0.0140237	0.00524452	0.219895	0.0937189	0.00641765	0.019405	0.223566	0.148052
Gad1	1.56997	0.00480038	1.23574	0.0349167	0.00724224	0	0.159694	0.406554	0	0	0.0888125	0.299185
Galnt6	2.04028	7.55989e-07	1.60637	0.000105803	0.308997	0.161781	1.00941	1.51433	0.424219	0.541589	1.65886	2.22205
Gatm	1.52653	0.00420733	1.85906	0.000128791	0.109164	0.293939	0.930751	0.809783	0.284754	0.407847	1.48595	2.75091
Gbgt1	1.42256	0.000494057	1.76545	3.1527e-06	0.957218	1.57802	3.27375	4.03403	1.26052	1.35157	5.48594	6.13331
Gda	2.185	4.25769e-28	2.9885	1.11585e-52	2.76744	2.927	12.0916	12.5224	3.04084	2.69256	31.1742	21.2575
Gdf10	1.83175	3.54337e-17	2.12887	1.8469e-23	43.6077	57.6547	198.491	141.028	36.7895	43.572	228.296	170.178
Gdf6	1.16507	0.0201115	1.70614	9.76685e-05	0.287965	0.463906	0.716382	1.16947	0.34466	0.296297	1.72946	1.29129
Gfpt2	1.90407	6.54488e-23	2.25311	2.08549e-32	42.1588	31.1158	129.79	127.051	43.7254	56.0345	299.477	231.729
Gm12505	1.50291	0.000396669	1.80623	4.23469e-06	2.37711	1.97123	7.39398	6.42348	1.89189	4.24272	11.4491	17.1259
Gm20467	2.45833	2.95796e-06	2.52666	8.34203e-07	0	0	1.38847	1.47284	0	0	1.80177	1.95096
Gm9780	1.66804	4.03106e-05	2.50663	6.65371e-11	1.01025	0.965511	3.54771	3.48822	0.385266	0.67307	4.6802	4.86901
Gnai1	1.44459	6.69678e-07	1.43173	5.21869e-07	2.87501	3.09728	10.0616	5.53479	3.6219	3.25494	11.198	10.01
Gng4	1.8326	0.000153268	2.93705	6.72731e-11	0.262433	0.147216	0.771568	1.29892	0.0450366	0.0794366	1.7097	1.20837
Gngt2	1.97852	2.42645e-13	1.72599	1.78047e-10	2.71146	2.23085	8.23757	11.3665	2.72986	3.11525	11.4665	10.9072
Gpc3	1.8465	9.7982e-19	2.23804	8.57608e-28	70.1294	100.902	319.829	258.267	75.9382	89.3868	502.841	378.698
Gpr153	1.0894	4.33494e-06	1.0756	3.64702e-06	4.65459	3.53733	8.01108	8.07854	4.11402	4.80469	11.366	9.095
Gpr39	1.77248	0.00160185	2.30939	6.33302e-06	0.0387652	0.0543649	0.826296	0.174869	0.0665256	0.134102	1.69949	1.29449
Grem2	1.18559	4.83134e-05	1.45753	1.24336e-07	6.28828	12.6256	17.5154	23.4972	6.23345	8.73024	22.2631	24.4529
Gria3	1.00777	0.00389987	1.32281	2.73199e-05	1.41267	2.32118	2.46696	4.81077	2.23518	2.33601	7.66668	5.53238
Gsta3	3.0534	6.40648e-14	3.10794	1.59235e-14	0.450809	0.379333	6.75956	4.74503	0.649858	0.218331	9.37052	5.71118
Gzma	1.44204	0.0176472	1.47235	0.0117667	0.207922	0.166624	1.2226	1.48877	0	0.123304	0.910631	1.30887
Hand2	1.71952	0.00249904	1.28312	0.0361018	0.0116686	0	1.14926	0.11697	0.160197	0.0484388	1.18768	0.449906
Heg1	1.04664	2.10072e-09	1.79795	7.78827e-28	24.5774	23.2647	41.6538	47.9676	23.533	25.9033	107.097	79.7495
Hp	1.27788	0.0359939	2.12132	3.8377e-05	0.310699	0.631807	2.28368	1.0901	0.293257	0.0268704	2.54803	2.1927
Hs3st1	1.44811	1.59066e-07	3.36266	3.17807e-37	3.403	3.85263	10.8236	8.06305	1.33787	1.51967	17.4892	20.7464
Hspb1	1.97122	3.67554e-09	1.13549	0.00212642	6.44972	4.59338	23.126	23.1069	3.61891	7.10097	10.3854	17.0679
Hspb8	1.59717	2.22258e-06	1.60869	1.26752e-06	7.05118	2.9807	17.9864	12.8699	3.62773	4.53074	17.065	13.1704
Htra3	1.12713	3.6605e-10	1.54145	3.4458e-19	57.1702	52.7565	118.141	99.1362	50.7181	50.4583	176.729	142.334
Ifi202b	1.7252	4.17437e-11	1.76162	6.29692e-12	11.1374	9.15571	41.4538	23.1734	15.1908	13.5828	63.0546	48.9893
Ifi27l2a	3.12908	1.23384e-61	2.55094	3.71115e-42	16.4474	16.7466	142.171	140.37	23.8952	27.5134	156.453	181.5
Igfbp6	1.95143	1.85298e-23	2.23711	4.15226e-31	66.6054	65.5437	237.436	242.856	60.4355	80.5465	444.374	300.28
Igsf1	1.09763	0.100394	2.30091	1.01742e-05	0.0353938	0.0198547	0.121403	0.165574	0	0.0163252	0.426804	0.454893
Il17d	1.12442	7.79567e-05	1.52653	1.31414e-08	5.01936	5.4157	10.8324	10.5342	3.54815	3.57618	12.4416	11.0001
Iqgap2	1.70088	2.65208e-05	3.26905	1.56676e-18	0.668816	0.223082	1.74713	1.53115	0.192328	0.200101	4.24497	2.4767
Isl1	2.71929	1.27755e-07	2.62661	2.40895e-07	0	0	0.503034	0.997899	0	0.0143487	0.635813	1.17089
Islr	1.66679	5.35894e-26	2.03721	6.28325e-39	47.1326	42.1406	134.508	124.067	31.7025	35.3412	154.462	144.52
Islr2	1.81698	1.57268e-07	2.61122	3.27905e-15	1.27275	0.543977	3.53705	3.28077	0.540847	0.578665	5.67831	3.84743
Itgb3	1.11772	1.60223e-06	1.76778	1.53712e-16	1.81257	2.26121	4.01667	4.14019	2.15419	2.40205	9.63754	7.64934
Itm2a	1.31131	1.28633e-09	1.15305	9.88147e-08	26.9765	41.2716	79.1146	77.5592	45.5968	58.4757	122.956	127.855
Iyd	2.83726	5.08552e-26	2.62994	1.25406e-22	2.69217	5.81848	34.404	30.0337	4.42166	5.41647	39.678	35.6392
Jph4	1.37249	0.0188393	1.91527	0.000215138	0.0755922	0.104381	0.367559	0.33808	0.0478984	0.056323	0.534806	0.448402
Kcnb1	1.33683	0.0319924	2.30908	9.30816e-06	0.0700116	0.0392741	0.185254	0.449166	0	0.0290633	0.892903	0.395275
Kcne1l	1.08219	0.0631579	1.16326	0.0356201	0.523953	0.530951	1.49076	1.15212	0.510492	0.537913	1.53378	1.81539
Kcnk3	1.80184	0.000734985	1.41896	0.0109411	0.136899	0.207349	1.56972	0.480315	0.131564	0.227319	0.486856	1.26305
Kcnt2	1.14933	0.000290037	1.76114	4.91601e-10	0.684137	0.813608	1.82367	1.33503	0.87663	0.870933	3.44535	3.47942
Kcp	1.49373	0.00178866	1.66066	0.000167727	0.170837	0.113802	0.533661	0.460243	0.227211	0.251168	1.08023	1.03656
Klhl13	1.12295	2.94831e-06	1.32806	7.191e-09	12.4439	15.8658	31.549	25.2452	10.8941	16.7342	39.0003	37.2633
Kndc1	2.05192	0.000145304	1.4979	0.00908749	0.025011	0.0160346	0.173329	0.329517	0.029432	0.0247205	0.214699	0.172205
Kng2	1.24501	0.0439492	1.56017	0.00517775	0	0	0.752039	0.0227924	0.0156077	0.141579	1.25472	1.00191
Krt222	1.69006	0.00294098	1.6752	0.00234389	0	0.0380979	0.187194	0.731864	0	0	0.281086	0.537747
Krtdap	1.48046	0.0101338	1.57892	0.00392446	0.686298	0	23.3723	11.0075	0.471106	0.237414	24.7575	20.3187
Lama2	1.37326	4.14847e-13	1.80798	4.48655e-23	10.9179	11.9719	24.1947	30.4722	20.3062	15.9176	79.1399	60.1076
Layn	1.15713	0.000130513	1.34325	2.22968e-06	4.95011	3.68607	7.12653	11.4174	5.4528	5.69793	18.8199	13.271
Lgals3	1.52922	0.000356966	1.26896	0.00314714	0.863797	0.701066	2.59364	2.54244	1.31206	1.14441	3.67369	3.72029
Lgi2	1.80731	6.33743e-13	2.22841	8.76526e-20	9.36181	6.75212	30.3553	24.1319	7.78509	6.55116	48.3657	30.5161
Lgi3	1.8515	0.000420573	2.61489	5.00349e-08	0.0902115	0.082809	0.735401	0.427494	0.0337774	0.113481	1.24707	1.31
Lgi4	1.32329	0.000230526	2.05081	2.71631e-10	0.613707	1.1379	2.03225	2.3831	0.851422	0.768758	5.02259	3.48714
Lims2	2.2831	2.88074e-15	2.43711	1.04818e-17	2.11663	1.26536	9.26636	7.99154	1.97262	1.90269	14.0013	12.1055
Lmntd1	1.39164	0.0185289	1.86018	0.000372592	0.0539306	0.103725	0.271815	0.478836	0.0740409	0.149252	0.888109	0.838127
Lmo2	1.00021	0.00639441	1.65075	2.39291e-07	3.68412	6.43153	11.236	8.09111	3.90361	3.87099	18.3902	11.0515
LOC102640771	4.0072	7.46464e-34	2.81404	3.14682e-18	0.846324	0.597844	15.6206	18.9159	2.15169	1.56145	14.1072	21.7976
Loxl1	1.28429	2.63333e-15	1.64327	3.08399e-25	24.5089	23.3425	54.1867	51.4086	18.2453	21.2651	66.8562	66.133
Loxl2	1.72519	6.75171e-17	2.07474	3.28228e-25	3.8955	4.82132	13.406	13.6305	5.38187	7.31952	31.3176	28.3683
Lrat	2.77979	3.41869e-40	2.32217	2.6949e-28	7.90031	5.52266	48.5682	41.5863	8.38395	5.97515	40.534	41.2141
Lrrc32	1.4702	4.49291e-11	2.25987	1.40557e-25	3.66901	5.14355	11.0984	11.7256	2.30752	2.73228	15.0313	12.5603
Lrrc4	1.51628	0.00489503	1.07462	0.0662266	0.0720423	0.169736	0.624834	0.418864	0.306609	0.299063	0.874629	0.882923
Lrrc8d	1.19119	0.000176209	1.55451	1.36704e-07	0.745643	0.795752	1.69764	1.68634	0.736555	0.717209	2.91044	2.06608
Lrrn2	2.66434	4.65888e-20	2.71412	2.22994e-21	0.47168	0.418232	2.9301	3.26405	0.564008	0.557937	4.91662	4.47331
Lrrn4	3.32943	1.84782e-11	2.52909	6.74379e-07	0	0	0.712052	0.774082	0	0	0.352957	0.531674
Lrrn4cl	2.65297	2.04223e-41	2.75692	3.30551e-45	13.7414	15.6208	87.4797	90.7056	19.7803	16.0945	168.24	109.335
Lsp1	2.42084	7.80606e-30	2.92327	7.90788e-44	13.4556	12.9114	51.8309	86.4235	10.9226	15.5451	120.221	113.679
Lum	1.23777	1.11808e-11	1.56343	7.41127e-19	251.606	337.122	645.859	618.66	251.957	304.121	885.09	895.173
Lurap1l	2.32929	9.90664e-29	1.87487	8.36617e-19	3.01111	3.92222	17.1555	16.3201	4.22736	3.41331	16.2932	15.063
Ly6a	1.92424	6.16722e-29	2.09567	1.54969e-34	115.367	100.139	416.046	338.293	94.8218	99.228	474.566	435.594
Ly6c1	1.93217	4.36222e-21	2.25091	1.4772e-28	17.8501	15.6479	64.3551	56.0464	15.4099	13.8152	88.0786	69.0747
Ly6c2	1.1736	0.0134681	1.98584	1.14892e-06	4.35747	1.69086	8.91005	5.64896	2.29398	1.85875	12.9372	11.1887
Lypd1	2.1598	9.66145e-07	2.09117	1.30118e-06	0.0887601	0.113162	0.717638	0.582391	0.077546	0.212145	0.890571	1.06114
Mab21l2	1.80295	0.00125667	1.9419	0.000253771	0	0	0.326214	0.348185	0	0	0.473272	0.465011
Madcam1	1.47061	1.89477e-09	1.68721	4.98554e-12	13.7559	13.0842	34.2876	35.9741	6.73217	3.88824	20.3149	18.6895
Maf	1.30643	1.91506e-07	1.52467	2.63264e-10	7.36454	12.9596	18.5719	29.0285	11.8559	11.2289	38.9207	35.4378
Maged2	1.01218	4.44216e-07	1.41643	6.19123e-14	20.9892	19.3848	38.233	35.7178	16.8719	19.5728	46.5794	58.6993
Mamdc2	1.76617	6.82429e-08	2.02323	1.09716e-10	0.609403	0.81519	2.7794	2.22426	0.954632	0.735144	4.37852	4.14206
Maml3	2.06479	2.28276e-13	1.73392	4.32295e-10	0.444233	0.448101	1.76739	2.05907	0.856075	0.637259	2.67386	3.0923
Map3k7cl	1.16823	0.00897306	1.42327	0.000569783	1.43657	1.64716	4.2236	2.94345	0.801907	1.5728	3.73632	4.45641
Map6	1.01362	0.0190832	1.24271	0.00157874	0.47176	0.55307	1.04415	1.02021	0.58218	0.403411	1.59907	1.22627
Marco	2.17365	4.43068e-11	1.52811	7.1378e-06	0.840844	1.13499	5.06014	4.6886	1.15439	1.63618	4.479	5.21043
Mc2r	1.70085	0.00305813	1.60643	0.00447482	0.0166961	0.149855	0.85903	0.870313	0.137532	0.207927	1.69939	0.965628
Mcf2l	1.02959	0.0189609	1.79411	1.24343e-06	0.385979	0.298318	0.78175	0.619072	0.288505	0.302653	1.46207	1.20475
Me1	1.33636	4.04176e-08	1.65394	1.37301e-12	3.5792	4.48275	10.3818	8.62065	3.73761	3.75605	15.3082	11.2026
Medag	1.2167	1.27755e-07	1.46992	2.54039e-11	12.6732	12.2863	30.7296	22.7168	12.6703	16.1798	50.9558	37.335
Met	1.15561	1.13355e-06	1.37988	1.06268e-09	1.68525	2.26889	3.81177	4.36163	2.1717	2.01926	6.65555	5.37443
Metrnl	1.46856	6.64298e-10	1.80194	6.58629e-15	7.5576	8.45822	16.8837	25.1912	5.90346	6.92889	26.4571	24.0952
Mfap3l	1.74782	1.08155e-07	1.89514	1.75121e-09	0.37462	0.44801	1.13771	1.76624	0.655607	0.524072	3.19561	2.18251
Mfap5	2.5846	2.86156e-37	2.67878	1.49584e-40	11.0034	9.98407	69.4873	51.677	11.8724	15.7907	96.3421	105.675
Mgarp	5.55182	6.28553e-50	4.99991	2.1092e-46	0.0188707	0.0211716	8.10021	8.20985	0.259074	0.104448	13.9542	12.4471
Mgll	1.97252	3.53772e-10	2.9365	7.25922e-22	0.69266	0.601166	2.4303	2.9084	0.29605	0.578693	4.54358	4.56213
Mlc1	1.27335	0.00149886	1.06162	0.00906014	1.71317	0.814786	2.65528	3.7147	2.36478	1.40431	4.71557	4.5387
Msln	1.5669	0.00682428	1.68801	0.00205315	0.0616824	0	0.525914	0.71726	0	0	0.211797	1.08722
Msrb2	1.19625	0.0501116	1.53596	0.00504124	0.850412	0.611605	1.73095	2.92905	0.718476	0.090519	2.51359	2.31207
Mst1r	1.00646	0.0525167	1.13565	0.0185668	0.415629	0.522263	1.07533	0.922167	0.258678	0.75916	1.3116	1.52623
Mtcl1	1.06802	0.0232751	1.5499	0.000113096	0.19719	0.185032	0.384743	0.460034	0.285488	0.243093	1.20029	0.789929
Musk	1.17574	0.0623367	1.25222	0.0379374	0.114316	0.128255	0.324892	0.504217	0.0837033	0.126547	0.485982	0.451263
Naalad2	1.00273	1.77344e-08	1.46156	3.9183e-18	25.1365	31.7634	47.7095	55.642	27.3154	28.4098	89.2427	76.3023
Nbl1	1.12772	1.75106e-07	1.69909	6.15446e-17	21.6722	15.5353	39.8126	34.6142	14.9566	14.3704	55.6508	49.552
Necab1	1.48839	0.0132912	1.73338	0.00184056	0.0847763	0.0118891	0.249247	0.435538	0.0436458	0.0146635	0.591285	0.23348
Ngf	1.75453	3.69596e-08	2.41078	8.52479e-15	2.63649	2.51427	7.26697	10.6598	1.80981	1.30728	10.4539	11.1942
Nid1	1.31803	4.49753e-18	2.04158	9.83359e-44	103.873	103.738	233.556	234.905	107.489	104.28	524.202	420.242
Nkain4	2.69339	1.42203e-07	1.96244	0.000228761	0.0274519	0.0615983	2.21953	2.20151	0.113065	0.113959	1.21193	2.19253
Nkx2-3	8.3544	1.33545e-148	7.62357	2.75121e-129	0.012354	0	35.3408	40.4218	0.0678429	0.0170947	40.738	36.2184
Nlgn1	1.71853	0.000108058	2.44896	2.87023e-09	0.203417	0.201371	0.677213	0.971587	0.188918	0.107623	1.48938	1.26051
Nov	3.37381	1.485e-46	3.81422	9.76637e-59	1.99981	2.47821	23.4246	25.1132	1.4102	2.79237	38.7923	35.7244
Nova1	1.62924	2.09577e-14	1.60908	1.82665e-14	2.98422	2.84232	6.46805	10.5916	3.85661	3.97987	13.2449	13.1233
Npr1	1.13054	2.0218e-05	1.54351	2.71631e-10	2.39884	2.22358	3.69607	5.86382	2.6153	3.23948	10.0207	9.10611
Npr2	1.34339	6.4781e-10	1.41151	3.64164e-11	3.76939	3.96518	7.64651	10.6714	3.74671	3.83547	11.7003	10.4302
Npr3	1.26106	0.0387258	1.40164	0.0140828	0.0564732	0.0549111	0.127293	0.301924	0.0516877	0.078144	0.332418	0.300694
Nrk	1.59384	1.58247e-05	2.1489	3.77016e-10	0.473403	0.494747	1.46333	1.6577	0.369481	0.834535	2.36987	4.58111
Ntn4	2.67039	9.8073e-34	2.54395	5.5499e-31	3.06142	3.79583	19.8101	23.4755	5.14573	3.51367	34.0866	24.585
Ntrk3	1.7067	0.00147337	1.92441	0.000129958	0.221279	0.0620649	0.371756	1.33091	0.260393	0.185902	1.94796	1.37119
Ogn	1.16258	2.81966e-07	1.65414	8.80928e-15	117.028	194.942	313.551	331.315	143.583	127.682	537.413	411.025
Olfml2b	1.47284	4.14847e-13	2.04052	2.32831e-25	30.6464	42.3242	93.2606	94.3846	25.7396	36.5416	141.576	143.208
Opcml	1.77776	1.6868e-08	2.14349	1.36539e-12	1.1563	0.758214	2.59563	4.21356	1.26033	0.881092	7.52108	4.26578
Osr1	1.23941	1.84782e-11	1.16145	2.57403e-10	37.6139	50.4248	90.5409	99.3169	38.1376	39.3545	101.561	84.9028
P2ry14	1.81132	1.78556e-13	1.77984	2.41383e-13	4.03453	6.1384	15.2325	19.4071	5.29988	6.48641	25.0049	21.0237
Pappa2	1.49834	0.00908184	2.12498	3.14049e-05	0.0274	0.0399632	0.140976	0.192267	0.0376172	0.0113743	0.248647	0.339577
Pcdh20	1.90814	7.82729e-12	1.66577	1.64863e-09	0.936206	0.960966	3.47722	3.67408	1.86643	1.1163	6.34498	4.62188
Pcdh9	1.34266	0.0225675	2.1714	1.71618e-05	0.0912846	0.126049	0.278704	0.577199	0.0578418	0.0582987	0.826659	0.64785
Pcolce2	1.82603	3.38557e-22	2.0048	4.78345e-27	14.0563	15.8031	49.4204	49.1637	16.8532	14.9942	84.3348	57.275
Pcsk5	2.27411	1.00138e-37	2.66206	2.22124e-52	2.45751	2.71771	11.2686	12.2431	3.12716	3.13024	24.9718	19.293
Pcsk6	3.30634	3.43115e-52	3.9126	4.28729e-73	5.78609	3.8842	46.6141	50.5325	4.25143	4.52537	100.697	61.9349
Pde10a	1.59057	0.000933826	1.34388	0.00540231	0.182491	0.079622	0.447111	0.582684	0.283018	0.191728	1.11895	0.530515
Pdgfc	1.19383	0.0262295	1.51825	0.00167013	1.11102	0.382256	1.87277	2.1829	1.22025	0.276724	3.54238	2.83544
Pdgfd	1.36714	6.27114e-09	1.88842	2.82889e-17	3.8367	5.65626	11.3178	11.5981	4.48138	5.77012	22.7495	20.0035
Peg3	1.7715	3.65395e-17	2.21633	2.92978e-27	7.95518	9.32902	26.6562	29.0236	10.7898	17.6657	69.1826	79.3132
Penk	1.32623	4.89883e-10	1.06551	8.73532e-07	75.3043	106.153	230.976	188.323	138.694	122.182	334.734	256.986
Pi16	2.39426	3.62051e-30	2.99454	1.65242e-47	37.6869	22.3735	151.283	153.79	24.8626	27.3237	271.689	213.489
Pla1a	2.04102	7.96094e-17	1.96214	6.59895e-16	9.41606	6.23167	33.7298	29.245	10.3127	10.3393	57.3784	35.3658
Plat	2.03004	3.72083e-37	1.976	1.33498e-35	18.8872	17.433	63.6178	73.5017	20.5686	23.8393	101.403	88.4253
Plau	1.37469	3.44727e-07	1.8446	4.90285e-13	18.0986	31.5819	46.7149	77.1455	25.0002	23.9039	121.183	81.8791
Plekha6	1.1466	4.87912e-06	1.64549	7.08432e-13	0.937826	1.25391	1.97465	2.56587	1.56827	1.6636	5.91031	5.37444
Plin1	1.62791	0.000639131	1.27223	0.0114974	0.476397	1.06897	3.72168	2.15583	0.429798	0.828718	2.23669	2.06176
Plpp3	1.1536	4.82109e-13	1.65251	5.19342e-27	52.5219	49.7564	100.522	105.234	53.0431	50.0236	193.832	155.472
Plpp7	1.42401	0.016689	1.27407	0.0365746	0.267892	0.165306	0.945141	0.939908	0.0919468	0.0926731	0.459927	0.64557
Podn	1.22326	6.13639e-08	1.21523	4.50188e-08	11.39	12.7063	25.0626	27.0488	15.2433	11.9595	42.3868	26.7958
Popdc2	1.44239	0.00956324	1.68364	0.00110769	0.204402	0.229325	0.724679	1.01245	0.247608	0.149738	1.10586	1.27489
Postn	1.07713	1.94546e-08	1.0563	2.40764e-08	168.058	221.005	345.088	403.502	255.107	322.712	605.951	679.932
Ppfia2	2.05683	3.5838e-05	1.53148	0.00244214	0.0202605	0.0454618	0.256138	0.324958	0.178019	0.106534	0.63605	0.597048
Ppp2r2b	1.25557	7.86302e-05	1.56475	1.31071e-07	1.73403	1.43011	3.46065	3.89093	1.7973	1.58903	5.85832	5.80351
Prkg1	1.03536	0.00796192	1.36902	6.28201e-05	0.746266	0.612993	1.29293	1.45609	1.1892	0.921996	3.83221	2.59661
Prr33	1.54504	0.0065734	1.17339	0.0541063	0.173785	0.415946	0.306562	3.06607	0.636234	0.881733	2.30164	3.12696
Prss23	1.87665	3.12049e-25	2.16049	9.8815e-34	10.7599	14.4845	42.8413	43.2581	14.0508	13.4235	73.46	62.273
Ptgis	3.58801	3.26094e-46	3.57671	7.8419e-46	1.6462	1.34701	20.597	18.6114	1.2065	2.14089	29.4314	21.8677
Ptgs1	2.19569	1.45007e-12	2.99956	4.19918e-23	1.40994	1.60226	8.73186	5.85411	0.886672	1.20835	14.9477	7.96656
Ptx3	2.69834	2.48226e-19	2.15081	9.65466e-13	3.17404	3.63813	17.6739	32.0932	4.01805	8.89814	30.3806	40.2262
Pygl	1.74824	6.85265e-26	1.95921	1.03989e-32	8.23695	8.10691	24.1914	26.3351	8.23302	8.23776	37.4221	32.3834
Qpct	2.82829	2.78622e-44	3.02056	5.25033e-50	4.83904	4.15164	33.1167	29.0778	3.87071	4.68905	44.5811	36.1548
Rab38	1.41723	0.000721302	1.90422	8.12737e-07	3.10257	1.09399	6.90645	5.15393	1.80116	1.57006	8.39212	8.88649
Ralgps2	2.12117	1.65163e-13	3.20042	5.55533e-29	0.30585	0.418467	1.50235	1.74236	0.20995	0.232253	2.80843	2.66054
Rarb	1.54929	1.00802e-05	1.75245	1.6477e-07	0.87676	0.732926	2.60299	2.25756	0.719858	1.16563	3.77368	4.03627
Rbp4	1.50654	0.000157737	1.33504	0.000862356	2.83243	1.67128	8.72844	4.87944	2.07393	2.4387	7.87313	6.29835
Rcan2	2.25	7.57453e-20	2.16945	8.62953e-19	3.52842	5.12449	20.4169	20.4603	6.24948	4.27077	33.6931	21.6776
Rgag1	1.32201	0.0323047	1.45262	0.0119368	0.11963	0.00706402	0.203626	0.504932	0.138306	0.182961	0.741239	0.962397
Rgs10	1.70219	6.51247e-07	1.5834	4.51019e-06	2.75611	3.02567	10.8477	8.61527	2.64462	2.17342	8.90391	8.85561
Rgs6	2.22519	6.01759e-08	3.27803	1.46053e-16	0.487692	0.232541	1.84607	2.63995	0.234342	0.168709	4.321	3.71042
Rnf152	1.04538	0.0846363	2.81738	8.55211e-10	0.0428081	0.113208	0.211262	0.18391	0.0209896	0.0592352	0.633703	0.800013
Rsad2	1.90485	5.16429e-05	1.2308	0.0147931	0.0996107	0.125726	0.48505	0.786346	0.316245	0.27567	1.02304	0.831578
Rspo3	1.62534	2.63592e-11	1.89141	1.64873e-15	6.85208	9.48418	26.9834	20.8357	8.59956	6.61744	36.9643	27.5567
Rtp4	1.148	0.000124476	1.1095	0.000132344	3.16666	4.94783	8.72521	8.30988	5.34899	5.32242	12.3615	13.2644
S100a10	1.24288	3.25782e-09	1.24711	1.61457e-09	250.971	246.119	627.221	449.199	210.329	280.424	647.518	617.008
Sbsn	3.68829	1.91084e-41	4.18584	1.49435e-51	1.94005	1.01099	23.953	19.5115	0.931488	1.17356	33.9185	21.1093
Scara5	1.16872	2.81966e-07	1.82892	8.40819e-18	39.3458	60.9631	91.7811	117.319	44.6088	47.2916	214.816	150.53
Scgb1a1	1.68279	0.00343174	2.74081	5.71566e-08	0.383519	0.307344	3.86595	1.64766	0	0	6.24846	4.30041
Scrn1	2.71899	1.2962e-28	3.18783	2.23975e-39	0.889191	1.27743	6.20889	8.43529	1.057	1.17039	14.8803	10.1913
Sdk1	1.0825	3.86671e-05	1.9804	4.34645e-17	1.03037	0.938374	2.23313	1.6213	1.04106	0.996992	5.13148	4.06232
Sema3c	2.87024	1.27331e-70	3.37542	1.57839e-98	13.1845	11.984	85.3321	88.0031	13.2627	17.1464	188.959	165.12
Sema3d	1.82364	1.32652e-13	3.43629	6.31011e-48	2.56754	4.60806	12.9751	11.5219	1.85033	2.37407	31.8833	24.7987
Sema3e	3.46363	1.00313e-18	3.52381	9.26182e-20	0.0611831	0.042902	1.1074	0.981316	0.0524986	0.0899527	2.204	1.08474
Serpinb9b	1.08775	0.0993338	1.83855	0.000660859	0.064136	0	0.200349	0.289316	0	0.0332803	0.353929	0.827978
Sfrp4	2.31558	2.45925e-21	2.76805	1.57531e-30	8.91093	11.647	47.354	54.6082	5.83142	11.2617	76.1834	63.7052
Sfta2	1.61282	0.00440564	1.09226	0.0872317	0.0375783	0.126481	1.38103	4.06834	0.309545	0	0.230413	3.31178
Sgms2	1.82063	3.14311e-08	2.01063	2.79834e-10	0.346166	0.580039	1.42749	2.01896	0.524624	0.491444	2.81718	2.30293
Sh3kbp1	1.04968	7.64963e-08	1.4873	5.94343e-16	3.34679	3.85884	6.97375	6.56698	3.44486	3.95541	11.2112	11.2836
Shc2	1.17804	9.87698e-06	1.46787	5.80804e-09	2.46616	1.98267	4.40079	5.07654	1.80152	2.51833	6.52566	6.86462
Shisa9	1.27018	0.0437198	2.05394	0.000103645	0.0421995	0.0676357	0.203827	0.338419	0.0744884	0.0166837	0.938889	0.356963
Shroom3	1.60116	0.000242578	1.39439	0.00156025	0.173477	0.276805	0.708376	0.88109	0.317553	0.154696	0.893493	0.75381
Slc16a10	1.76652	0.000381186	1.89223	5.18929e-05	0.0918626	0.0650927	0.291403	0.552519	0.199133	0.113733	0.830069	1.03862
Slc40a1	1.50336	1.4213e-05	1.74858	1.21019e-07	0.725283	1.27251	2.76754	3.01649	1.20759	0.875481	4.88236	3.72934
Slc44a3	1.0726	0.0565767	1.11612	0.0377475	0.41784	0.411618	1.33334	0.653827	0.573649	0.507671	1.91213	1.23496
Slc4a4	1.42514	1.47928e-11	1.86162	1.84446e-20	1.91378	1.87781	4.17162	5.3334	3.02919	2.90297	13.9603	9.97535
Slc6a2	2.57141	6.94963e-08	3.10071	1.333e-11	0.0257658	0.0626329	0.763842	0.439087	0.0117912	0.0772485	1.53772	0.816051
Slc7a10	2.64682	2.80854e-07	2.74362	5.26634e-08	0.0267617	0	1.08186	0.804809	0	0	0.951729	1.30824
Slc7a8	1.70683	6.52323e-09	2.19463	2.88737e-15	0.620782	0.761769	2.19586	2.32064	0.949922	0.751624	4.67072	4.71052
Slit2	2.45106	4.6289e-27	1.93385	4.08644e-18	0.87895	0.768406	4.12235	4.83647	2.67982	1.89543	11.1006	8.62961
Slit3	1.19113	5.14038e-11	1.97267	1.82478e-30	17.2199	18.6144	33.8421	40.8745	18.5732	22.1643	99.3882	75.7535
Slitrk4	1.4311	0.0166956	2.13363	4.28064e-05	0	0.00344469	0.157971	0.0184668	0	0.00424852	0.21085	0.2875
Smoc2	1.22402	7.92676e-08	1.79677	5.78359e-17	15.4984	24.7133	43.7792	43.1468	19.1663	19.8019	86.8873	64.4948
Smpd3	2.10005	6.67057e-17	2.89945	6.57166e-32	6.19561	3.32491	21.1198	19.1044	2.57333	2.54459	27.8564	19.0025
Sms	1.44478	5.9702e-08	1.77134	2.99207e-12	1.22784	1.49563	3.47583	3.61513	1.34855	1.5825	5.8938	5.55542
Sncg	1.08973	0.00573891	1.01486	0.0108196	3.55071	6.31888	9.04436	11.7827	3.40391	3.68493	8.2581	8.47223
Snurf	1.61534	4.72857e-07	1.50264	2.1295e-06	1.39441	1.29665	3.91498	4.45789	1.58669	1.59923	6.14671	4.49767
Snx24	1.14057	0.00106612	1.44749	6.04628e-06	1.62302	2.58352	4.54746	4.44985	2.1711	2.14986	7.34891	6.47565
Sparcl1	1.30497	3.00123e-08	1.54556	9.30733e-12	128.973	213.196	324.267	469.766	279.66	221.157	875.657	750.246
Spon2	2.03408	6.25044e-15	1.9654	2.96966e-14	7.41459	11.8632	29.717	49.3875	8.99503	13.8895	49.7377	54.1652
Sprn	1.55459	0.000605572	1.96516	4.29297e-06	0.262803	0.563677	1.44305	1.3792	0.286517	0.213912	1.65879	1.40498
Spsb4	1.14475	0.0755476	1.22014	0.0470987	0.0354339	0.0397543	0.364621	0.177601	0	0.0490311	0.358487	0.256167
St6gal1	2.08502	8.66844e-09	2.36234	2.37752e-11	1.57425	0.675312	6.19386	4.60662	1.19983	0.544587	7.60853	5.02101
St8sia2	1.20743	0.000986254	1.70076	3.84064e-07	0.945957	1.70352	1.99673	4.14318	0.925738	0.919626	3.56935	3.81433
Steap3	1.10342	9.31343e-11	1.57069	5.85073e-22	18.0755	19.9505	37.49	36.3912	15.1324	17.3019	56.7828	47.2191
Stmn3	1.3352	0.0318792	1.46395	0.0122729	0.0918286	0.077269	0.809943	0.59834	0.094553	0.0635333	0.872731	1.01161
Stmn4	2.544	3.67344e-09	2.38621	3.6115e-08	0.383238	0.365471	4.14077	2.61237	0.263072	0.450755	3.64226	3.24555
Ston2	1.02743	0.0899047	2.41899	2.53329e-07	0.263005	0.281661	0.298755	1.06657	0.180539	0.0578979	1.66394	1.26758
Stxbp6	1.29945	2.78807e-07	1.55878	1.30902e-10	2.74487	3.41322	6.37589	7.92547	3.34307	2.5464	11.3899	8.13975
Sulf2	1.26387	1.88536e-10	2.0567	9.71775e-28	14.7536	17.6322	37.9439	33.2094	11.4448	14.1984	66.8257	51.5238
Sult1e1	2.17877	5.13065e-05	2.51843	8.49853e-07	0	0.0696647	1.33876	0.954422	0.0852478	0.0286404	3.07123	1.31108
Sv2c	1.54888	0.00748998	1.55902	0.00519549	0.0920014	0.0206438	0.306554	0.393496	0.0926258	0.0933575	0.684456	0.447635
Sytl2	3.01698	7.58676e-29	3.03417	8.28404e-30	0.719318	0.600717	4.15016	7.62275	0.742515	1.0627	9.93532	8.80302
Sytl3	1.28708	0.0418239	2.10164	7.54627e-05	0.104596	0.091272	0.307518	0.699007	0.0159555	0	0.840865	0.560127
Tceal5	1.56035	0.00229493	1.30212	0.0135124	0.749406	0.952885	2.24001	4.60756	1.20033	0.622188	4.25806	2.4423
Tcf21	2.34258	1.0107e-05	2.40677	3.29865e-06	0.0639722	0.550254	16.5825	28.9859	0.0585512	0.177041	29.2356	20.7603
Tek	1.41494	1.13154e-13	1.90632	3.90382e-25	13.4431	15.7109	35.2894	36.2203	13.9324	16.2988	73.0954	51.7771
Tex15	1.66086	0.00144944	1.51477	0.00287818	0.0434397	0.0452551	0.177889	0.279936	0.0809372	0.133099	0.357674	0.568271
Thbs3	1.19733	1.20474e-09	1.43373	4.44111e-14	12.2509	17.0159	29.5465	31.9106	14.7956	17.8645	50.1126	45.7137
Thsd4	1.05047	0.000122304	1.24818	9.14961e-07	0.889472	0.748444	1.32934	1.86055	1.06647	1.09951	2.86145	2.82937
Tll2	2.45442	2.96643e-06	3.05006	8.88242e-10	0	0	0.318624	0.620787	0	0	1.56632	0.479682
Tmeff2	1.2775	3.02593e-09	1.26833	2.10248e-09	9.65785	13.8638	24.1285	28.7001	14.3088	14.9616	44.0641	32.872
Tmem100	2.3199	1.43876e-33	2.7983	1.75954e-48	9.56389	9.86897	44.6726	47.5217	8.61162	8.14866	78.5146	54.5084
Tmem132b	1.77261	0.000496139	2.86515	4.22527e-10	0.0391434	0.0768534	0.359637	0.248513	0.0537397	0.0135411	0.752032	0.606397
Tmem151a	1.06734	0.100703	2.639	1.02974e-07	0.0781208	0.0730384	0.220109	0.247985	0.0268128	0.0270247	0.670603	0.788884
Tmem158	1.5024	9.86081e-08	1.75803	1.87747e-10	2.72538	3.46313	9.05309	7.8489	2.12923	2.39607	8.97399	8.91584
Tmem178b	1.02263	0.0626542	1.83777	3.9415e-05	0.121008	0.28557	0.392574	0.52704	0.137488	0.213635	1.01317	0.902113
Tmem255a	2.0367	8.58678e-11	2.05391	2.04246e-11	0.501118	0.863126	2.93625	2.97159	1.01744	0.810613	4.37093	4.97619
Tmem35a	1.20541	0.00402087	1.02362	0.0182012	1.30533	1.12887	3.17812	2.56249	0.989372	1.20415	2.45113	2.86473
Tmem45a	1.5471	5.43914e-12	1.85782	3.01645e-17	4.73116	6.17465	15.4144	14.441	4.42746	3.82113	18.791	14.8781
Tmtc2	1.27762	2.9348e-06	1.93378	3.38728e-14	1.49184	1.15394	2.62892	3.49253	1.1958	0.961634	4.51114	5.04008
Tnfrsf11b	4.02243	1.02035e-59	4.7505	2.60526e-77	0.462727	0.789105	10.6115	11.986	0.546336	0.448205	17.9427	19.7147
Tppp	1.15644	8.46099e-06	1.20666	1.51479e-06	1.41925	1.87397	3.41948	3.43093	1.80076	1.98514	5.18362	4.45903
Tppp3	1.2091	8.13454e-07	1.02741	3.42686e-05	56.5301	51.7904	114.902	118.429	35.4707	67.0296	111.683	115.711
Trim16	1.48938	0.00218496	1.84091	3.90713e-05	0.160242	0.606757	0.922608	1.76695	0.458321	0.378793	2.38264	2.20658
Trnp1	2.33781	6.8638e-09	2.63691	2.54039e-11	0.315348	0.601458	2.85096	3.31923	0.389645	0.436359	4.96929	3.64767
Tshz2	1.23425	1.46895e-06	1.02483	6.85872e-05	2.28316	2.5673	4.55552	6.21298	4.15589	3.23739	9.702	6.78961
Tubb2b	2.30848	8.72137e-09	2.62476	3.38794e-11	0.990526	0.441476	5.98397	3.07403	0.502971	0.431841	5.27476	4.55909
Tubb4a	1.87799	8.81337e-10	2.15853	7.222e-13	3.04337	2.0618	10.7716	8.35446	2.29802	1.39294	12.0002	8.62343
Uchl1	1.90126	0.000628641	1.78542	0.00112467	0.111737	0.125361	1.90537	1.47852	0.490887	0.0309228	3.80926	1.35401
Ugdh	1.47241	6.15641e-11	1.95722	1.50855e-19	17.2811	13.0093	44.6135	33.7046	12.8202	17.9853	72.173	62.4022
Ugp2	1.12314	4.09639e-09	1.33446	5.04309e-13	14.8914	15.8892	32.7503	28.1014	13.5049	13.6116	40.6115	33.3824
Ugt1a6a	2.32807	4.77608e-11	2.3257	3.76537e-10	0.266363	0.561458	2.29003	2.57302	0.321401	0.5399	3.03354	3.07327
Ugt1a6a	2.32807	4.77608e-11	3.31166	1.36533e-21	0.266363	0.561458	2.29003	2.57302	0.243791	0.301562	4.80067	3.94578
Ugt1a6a	2.18164	1.85837e-08	2.3257	3.76537e-10	0.335551	0.19261	1.61746	1.39241	0.321401	0.5399	3.03354	3.07327
Ugt1a6a	2.18164	1.85837e-08	3.31166	1.36533e-21	0.335551	0.19261	1.61746	1.39241	0.243791	0.301562	4.80067	3.94578
Ugt1a6a	2.32807	4.77608e-11	2.3257	3.76537e-10	0.266363	0.561458	2.29003	2.57302	0.321401	0.5399	3.03354	3.07327
Ugt1a6a	2.32807	4.77608e-11	3.31166	1.36533e-21	0.266363	0.561458	2.29003	2.57302	0.243791	0.301562	4.80067	3.94578
Ugt1a6a	2.18164	1.85837e-08	2.3257	3.76537e-10	0.335551	0.19261	1.61746	1.39241	0.321401	0.5399	3.03354	3.07327
Ugt1a6a	2.18164	1.85837e-08	3.31166	1.36533e-21	0.335551	0.19261	1.61746	1.39241	0.243791	0.301562	4.80067	3.94578
Ugt1a6a	2.32807	4.77608e-11	2.3257	3.76537e-10	0.266363	0.561458	2.29003	2.57302	0.321401	0.5399	3.03354	3.07327
Ugt1a6a	2.32807	4.77608e-11	3.31166	1.36533e-21	0.266363	0.561458	2.29003	2.57302	0.243791	0.301562	4.80067	3.94578
Ugt1a6a	2.18164	1.85837e-08	2.3257	3.76537e-10	0.335551	0.19261	1.61746	1.39241	0.321401	0.5399	3.03354	3.07327
Ugt1a6a	2.18164	1.85837e-08	3.31166	1.36533e-21	0.335551	0.19261	1.61746	1.39241	0.243791	0.301562	4.80067	3.94578
Ugt1a6a	2.32807	4.77608e-11	2.3257	3.76537e-10	0.266363	0.561458	2.29003	2.57302	0.321401	0.5399	3.03354	3.07327
Ugt1a6a	2.32807	4.77608e-11	3.31166	1.36533e-21	0.266363	0.561458	2.29003	2.57302	0.243791	0.301562	4.80067	3.94578
Ugt1a6a	2.18164	1.85837e-08	2.3257	3.76537e-10	0.335551	0.19261	1.61746	1.39241	0.321401	0.5399	3.03354	3.07327
Ugt1a6a	2.18164	1.85837e-08	3.31166	1.36533e-21	0.335551	0.19261	1.61746	1.39241	0.243791	0.301562	4.80067	3.94578
Upk3b	4.24638	3.80867e-20	3.95143	1.39098e-17	0	0	2.07538	3.25393	0	0	1.18601	4.08719
Usp13	1.2393	0.0127256	1.32286	0.00496738	0.158265	0.189142	0.404615	0.531135	0.226728	0.157107	0.459891	0.824369
Vcan	1.9183	6.37169e-22	2.36229	1.16036e-33	3.48368	2.38509	11.1183	9.71075	3.46314	4.01611	22.3306	20.8878
Vegfd	1.64111	2.4562e-17	1.91196	6.22244e-24	11.5823	15.2793	34.1649	43.9415	16.0585	14.389	65.6484	60.8
Vgll3	2.03829	4.52099e-13	2.49251	7.40915e-20	1.70356	2.977	7.4782	12.2294	2.22024	3.16114	20.6599	16.5615
Vit	1.2644	5.61374e-07	1.60347	2.53561e-11	13.1643	19.6746	34.8277	39.2912	11.7943	19.8743	58.2955	49.8017
Vstm2b	1.97924	1.00038e-06	2.18468	3.17928e-08	0.645261	0.784267	2.9247	3.95287	0.51676	0.768862	3.86854	4.83765
Wbscr17	1.01538	0.00635157	1.58677	1.10631e-06	0.489359	0.933345	1.37708	1.40157	0.551866	0.711001	2.51187	2.03603
Wfdc1	1.84134	8.43944e-11	2.08474	9.68825e-14	7.76145	12.5431	40.3916	31.6818	4.25044	7.11028	26.5764	31.5305
Wnt10b	2.33244	3.46094e-10	3.46251	5.48803e-21	0.421768	0.512627	2.70393	3.00655	0.257352	0.194539	5.78998	3.5654
Wnt2b	3.24226	3.48875e-40	3.86393	1.68104e-55	0.999963	1.29386	11.8134	10.9752	0.69143	1.28269	17.66	19.3682
Wt1	3.13506	1.50397e-30	3.07048	7.09939e-30	1.69642	1.16469	17.0967	10.3556	1.59902	2.46419	23.3288	20.2572
Wt1os	1.26826	0.0457203	1.96821	0.000250125	0.0250843	0.0469048	0.208956	0.301745	0.034438	0	0.52294	0.51813
Ypel4	1.0738	0.0447298	1.73892	0.000101668	0.733616	0.677819	0.972706	2.42251	0.53321	0.875799	3.38689	3.52585
Zcchc5	1.9824	7.16179e-08	2.36311	2.1966e-11	0.973109	1.94532	6.47625	6.61553	0.838019	2.48495	10.2952	13.2417
Zfp385a	1.64194	5.94609e-09	1.84494	1.84696e-11	7.41058	5.10854	21.252	16.9341	6.86075	4.66247	30.4039	18.3871
Zim1	2.17199	6.34862e-15	3.01833	5.18177e-30	1.11906	1.37191	3.82392	7.91938	1.86193	2.50219	21.5027	22.727
