# Supplementary material for: Neonatally imprinted stromal cell subsets induce tolerogenic dendritic cells in mesenteric lymph nodes
Source: Nat Commun. 2018 Sep 25;9:3903. doi: 10.1038/s41467-018-06423-7 (PMC6156403; doi:10.1038/s41467-018-06423-7)
Supplement: Supplementary file 5 — Supplementary Table 2 [file 41467_2018_6423_MOESM5_ESM.xlsx]

## Sheet: Tx_FSC
Supplementary Table 2: mLN-specific transcriptional signature maintained in FSCs from transplanted mLN‑SPF. CD45‑CD24‑CD31‑gp38+ FSCs were isolated from endogenous mLN- and pLN‑SPF, transplanted pLN- and mLN‑SPF or transplanted mLN‑GF. RNA‑seqL and subsequent analysis was performed. Table summarizes DEGs (|log2(FC)| ≥ 1 and q‑value ≤ 0.05) persistently up- or down-regulated in FSCs from transplan…
GeneSymbol	log2FC_popLN_SPF_Tx_VS_mLN_GF_Tx	padj_popLN_SPF_Tx_VS_mLN_GF_Tx	log2FC_popLN_SPF_Tx_VS_mLN_SPF_Tx	padj_popLN_SPF_Tx_VS_mLN_SPF_Tx	log2FC_popLN_SPF_VS_mLN_SPF	padj_popLN_SPF_VS_mLN_SPF	RPKM_pLN_TX_1	RPKM_pLN_TX_2	RPKM_pLN_TX_3	RPKM_pLN_TX_4	RPKM_pLN_1	RPKM_pLN_2	RPKM_pLN_3	RPKM_pLN_4	RPKM_pLN_5	RPKM_pLN_6	RPKM_pLN_7	RPKM_mLN_1	RPKM_mLN_2	RPKM_mLN_3	RPKM_mLN_4	RPKM_mLN_5	RPKM_mLN_6	RPKM_mLN_7	RPKM_mLN_8	RPKM_mLN_TX_1	RPKM_mLN_TX_2	RPKM_mLN_TX_3	RPKM_mLN_TX_4	RPKM_mLN_TX_5	RPKM_mLN_TX_6	RPKM_mLN_TX_7	RPKM_mLN_TX_GF_1	RPKM_mLN_TX_GF_2	RPKM_mLN_TX_GF_3
1600014C10Rik	-0.0511497	0.990534	1.26496	0.00905478	1.13639	0.000637497	17.6244	10.9374	38.9182	14.5367	30.2335	26.1269	37.7336	42.866	18.2983	16.9416	40.089	9.22948	5.6605	20.9627	17.3999	6.92027	4.77296	10.1064	30.8793	5.88421	8.0498	7.58796	6.50617	10.5748	6.42634	7.09978	17.3438	19.8754	26.2793
1700015E13Rik	0.417969	0.84402	1.07431	0.192842	1.54332	0.00807339	1.1133	0	0.513269	1.51789	0.383496	0.84743	3.01104	0	0.672922	0.385374	2.34468	0	0	0.215257	0	0.0738617	0	0	0.283496	0	0.301578	0	0	0	0	0	0.902781	0.14096	0
1700020A23Rik	-0.815734	0.636333	1.25582	0.132438	1.83106	0.00046621	0.489091	0.961737	0.402656	0.666832	1.10562	2.23374	1.86917	1.79166	1.35495	1.90464	2.22398	0.145449	0	0.354622	0.173244	0	0	0.564542	1.08977	0.321891	0	0.7081	0	0	0	0	0.826264	1.85778	2.40922
1810041L15Rik	0.477917	0.842932	2.24767	0.000448214	1.01702	0.0723211	0.899712	1.44102	2.94373	1.08818	2.01199	1.85572	2.25248	3.17537	0.24852	0.929295	1.18081	0.483337	0.146541	0.687422	1.43926	0.0673933	0.401747	0.629805	1.42268	0.0509365	0	0.0840382	0	0.220678	0.21426	0.256653	0.117674	0.40422	2.23771
2610035D17Rik	0.180474	0.962427	1.72192	0.00625465	1.4408	0.00177561	4.42784	0.86161	4.98195	2.64117	5.22318	3.01933	6.23726	8.11012	2.13737	1.83607	3.66477	1.31678	0.127027	0.936386	2.15656	0.520207	0.168015	2.55545	2.58392	0.607112	1.08283	0	0.246768	0.748164	0.681005	0.713778	1.65191	2.97834	3.71422
4930556M19Rik	-0.0979507	0.982946	1.19869	0.164889	2.57617	8.7e-07	0.0347793	0	0.435221	0.379348	0.913504	0.688314	0.490771	0.135899	0.560587	0.12039	0.832356	0	0	0.033623	0	0.0922972	0	0.0321157	0.066423	0.0610392	0.0628083	0	0.0620252	0.0176298	0.0302066	0	0.235023	0.352286	0.178769
9530052E02Rik	-0.509776	0.82624	1.58991	0.0313817	1.77423	0.000779591	1.00917	2.31514	1.14469	2.75182	4.15221	4.09689	3.16453	6.24354	1.97679	1.26146	6.49418	0.333459	0	0.921416	1.42986	0.297569	0	0.828339	1.78458	0	0.708737	0	0	0.397874	0.243468	0.247894	0.98504	1.77466	7.54068
A430093F15Rik	-1.0844	0.416774	1.56904	0.0391396	2.09687	0.000124959	0.68993	1.23696	0.106918	0	0.943646	1.23569	0.668129	3.92488	0.735919	1.40484	2.87499	0.14483	0	0.196174	0.230009	0.0269255	0	0.37476	0.335873	0	0	0	0	0	0.105745	0	0.246824	2.41511	4.03305
A630001G21Rik	0.437588	0.854161	1.71477	0.0062429	1.85163	2.92e-05	2.00687	0.411069	2.20294	1.19708	0.61209	1.0184	1.37661	1.42949	0.884501	1.80908	2.20135	0.0497345	0.307058	0.485036	0.533149	0.0554772	0.152302	0.115823	0.532333	0.110067	0.604036	0.242127	0.149126	0.381484	0.0363127	0.46216	0.734582	1.32343	0.967076
Abcb1b	0.319497	0.879777	1.35852	0.0039523	1.4221	8.77e-06	6.6392	3.94375	9.34407	4.31046	7.9211	8.45288	6.52919	12.7203	3.802	4.5485	14.6597	3.54923	2.30374	3.36206	2.85565	1.42893	1.85705	3.17485	5.08199	1.61257	2.74766	2.51747	0.387629	3.2753	1.99075	1.79104	4.53988	5.57911	3.8595
Abcc9	0.919544	0.415488	1.07348	0.0636698	2.26905	4.45e-11	56.195	19.4803	93.0716	33.6121	38.2735	61.8004	56.4128	67.1197	39.2891	32.3217	51.8551	10.6738	3.89917	11.1736	8.08307	4.26085	2.69619	7.3184	21.2472	10.2422	30.558	14.9034	13.6467	43.9491	15.4085	13.1158	33.0647	17.9932	16.5348
Acacb	0.775949	0.402078	1.49716	0.000136673	1.67234	1.06e-09	2.76416	1.65174	4.50308	1.63798	3.81034	3.70252	2.52683	4.92335	1.75145	2.43433	4.99305	0.836545	0.744231	1.34085	1.19015	0.660973	0.562161	1.33486	1.64156	0.608545	0.793751	0.791899	0.783855	1.49029	0.678653	0.561429	1.29366	1.27379	1.63166
Ache	-0.332802	0.914542	1.57082	0.0358916	1.53027	0.00625091	2.02541	0.0686676	6.54721	1.30138	4.83169	5.88333	2.92923	8.55098	2.81434	2.73995	6.68594	1.27389	0.128232	0.72021	1.38539	0.247127	0	1.31135	3.17163	0.347296	0.231234	0.539285	0.0830367	0.778868	0.121318	0.102936	1.63612	6.0427	4.42757
Actn1	-0.392486	0.858687	1.03364	0.0959251	1.47406	8.4e-05	7.13956	5.82328	13.3508	6.9485	12.7317	11.9176	9.20537	17.8284	7.07675	7.8274	18.1526	3.19505	0.842994	4.88258	5.23679	1.30984	0.685729	4.32452	10.6979	3.6664	3.33736	3.19071	3.15245	5.15515	2.99077	2.79138	9.92842	17.1784	9.04666
Adamts17	0.0556778	0.99084	1.45085	0.0291459	2.25612	2.51e-07	3.54739	2.22712	3.21839	2.1172	4.32472	7.56932	3.83637	4.7596	3.3153	2.71233	7.62376	0.525354	0.222337	0.895238	1.15057	0.0567111	0.0207585	0.98666	1.89553	1.21266	1.38931	0.577527	0.508143	0.584953	0.383577	0.220472	3.21547	1.94813	2.92914
Adamts20	-0.217185	0.951358	2.25501	0.000380134	1.82423	0.000326028	2.56783	1.93639	4.56467	2.66825	3.86448	4.47851	3.85506	6.85555	2.4487	1.59651	9.83274	0.504149	0.286084	0.976113	1.48357	0.0827002	0.127141	0.897823	2.52349	0.1422	0.0787886	0.0721879	0.111152	0.998351	0.0866105	0.0551156	2.45964	4.54544	4.94424
Adcy5	0.107079	0.973344	1.38437	0.000888903	1.15609	8.1e-05	4.05473	3.32415	8.6651	4.30904	7.02056	5.79985	7.07281	10.746	4.01069	3.79514	8.78343	3.01637	1.4507	3.32779	3.17624	1.4629	1.83848	4.35504	5.05341	1.85968	1.88039	1.13506	1.15786	2.84398	1.76613	1.24577	3.33602	4.83919	5.7089
Adgrl3	-0.0827772	0.985061	1.15214	0.186559	1.30173	0.0262178	0.164266	0.0124234	0.349534	0.689115	0.984788	0.519386	0.282315	0.925765	0.776491	0.634225	0.749971	0.255526	0	0.305394	0.393873	0.00838324	0.00920582	0.0583407	0.434384	0.0221765	0.182554	0.219529	0.0225347	0.0384311	0	0	0.213469	0.431969	0.422171
Adora2a	-0.0120169	0.998782	1.54032	0.0282909	1.40754	0.0057839	7.21505	2.99736	13.6313	6.74279	11.0995	12.0154	15.7736	15.7508	8.80402	5.97999	17.8997	3.02205	0.27987	6.84418	5.23136	0.921406	0.14807	2.5649	9.48829	1.99156	1.40697	1.177	0.422868	3.89773	0.764917	1.04841	8.05734	10.7651	5.36847
Adrb2	0.496355	0.82138	1.32123	0.0551322	2.86026	2.03e-11	3.1242	1.26018	1.05521	1.41986	2.7767	3.84155	4.05059	6.41686	2.21926	1.66378	2.83742	0	0.0735407	0.309777	0.340505	0.5049	0	0.591781	0.509976	0.316333	0.687169	0.463916	0	0.710622	0.382664	0.885502	1.00146	1.52142	0.754895
Adtrp	-0.349303	0.906367	1.65646	0.0234827	2.15809	3.73e-05	0.809104	1.8677	2.38643	0.911291	3.15064	2.14219	3.22662	3.60828	1.06316	1.15683	1.95323	0.251078	0	0.102027	0.498431	0.116695	0	0.389811	0.627062	0	0	0.611171	0	0.677621	0.0916598	0	1.355	2.27159	3.55613
Ager	0.308546	0.922695	1.58443	0.0176183	2.18122	1.68e-06	5.99384	3.01402	6.68993	5.86392	16.0762	10.1697	13.6123	18.5488	11.1084	5.62254	14.5857	0.54427	0.294026	2.83093	2.13932	1.06245	0.0666686	4.01378	4.63134	2.40903	1.98308	0.794914	0.0815982	1.50756	0.715299	0.202306	3.24648	4.92421	3.72372
AI606473	0.896382	0.304133	1.16433	0.00882037	1.79049	3.65e-10	8.82652	5.75292	12.3451	10.8848	11.0601	6.94511	11.6621	8.33168	5.69477	6.43681	10.5858	3.06728	0.910443	3.54745	1.96723	1.44754	2.23985	2.70158	3.06208	3.52462	3.53722	3.73317	8.84334	2.73982	1.93804	2.30215	3.38439	5.90175	4.58788
Akr1c12	-0.0183746	0.997087	1.12361	0.202085	1.55299	0.00639664	4.07125	0	3.44114	1.3877	1.43163	3.61548	4.62786	2.18738	1.36712	1.7616	4.54697	0.88787	0	1.24636	0.4807	0.0450177	0.197739	0.438602	0.734346	0.654977	0.796498	0.785907	0.12101	1.06626	0.117866	0	3.16384	4.46748	0
Akr1c13	-0.0712611	0.982087	1.37	0.000809255	1.52158	3.58e-08	12.7527	8.61147	19.3366	10.1266	14.0899	18.6677	23.6477	19.5079	11.647	16.8572	28.5751	6.08462	4.88874	6.57079	5.46036	6.83368	4.39022	5.43508	11.1964	5.28794	6.39024	1.62314	1.87443	8.06274	3.834	2.01381	13.258	16.058	11.2852
Akr1cl	-0.564997	0.794482	1.68871	0.0134338	1.7356	0.000463624	10.4796	2.73161	16.244	5.05065	18.3223	15.5829	11.8073	21.76	5.49954	6.41152	18.1045	2.43521	0.13424	3.4399	5.59397	1.55223	0.106533	3.91582	5.89571	1.28318	1.58444	0.56455	0.695415	4.00266	0.804344	1.07759	12.8129	26.7226	11.6501
Aldh3a1	-0.237929	0.946979	3.34001	2.96e-09	4.8281	2.7e-27	17.6238	11.1287	20.2394	16.6507	44.6763	43.7594	43.3163	74.2959	29.0069	22.2542	59.3584	0.236217	0.0455748	0.47994	0.351698	0.19762	0.0723367	1.42112	1.13776	0.0871283	1.43446	0	0.0885357	0.452971	0.301822	0.658518	5.60244	29.1658	33.8961
Alx3	0.523885	0.794482	1.56791	0.0298378	2.16764	0.000101968	0.735601	0	0.272521	0.43878	0.633478	0.489939	0.108126	1.03296	0.463152	0.0795724	0.352095	0	0	0	0	0	0	0	0.0292683	0	0	0	0	0	0	0	0.0932036	0.465689	0
Angpt2	0.319888	0.902025	1.03719	0.126096	4.50043	5.07e-33	19.2647	4.05368	18.9131	7.03489	29.879	19.3808	14.6583	24.4012	29.6817	13.02	15.0492	1.23329	0.110673	0.44288	0.956539	0.447901	0.0526981	0.111323	0.706073	5.64918	6.24833	8.79675	4.60095	3.45883	3.53903	2.02556	6.15882	8.51735	13.8392
Ankrd33b	0.0180252	0.99607	1.14421	0.0480104	1.29071	0.0003761	0.425098	0.361472	0.469153	0.203638	0.430394	0.647159	0.634982	0.392817	0.324076	0.198851	0.263965	0.205003	0.0527365	0.255465	0.0651143	0.0686021	0.108815	0.159139	0.329136	0.131066	0.12449	0.0665354	0.143428	0.209661	0.159657	0.0761999	0.388192	0.349126	0.354331
Aoc1	-0.728855	0.684703	1.36263	0.0883729	1.20662	0.042446	1.57663	0.476962	2.99539	0.661414	4.66073	3.92344	5.77587	6.2791	3.90965	1.62678	6.29846	0.432801	0.111337	0.937977	3.43673	0.362081	0.176715	1.56787	3.80249	0.691764	0.0273774	0.351173	0	0	0.289668	0	2.21279	7.44753	2.80524
Apln	0.863832	0.370702	1.29362	0.00532362	1.03017	0.00133679	2.31693	5.17235	2.40566	2.19267	4.3896	2.11634	4.1669	4.4734	1.72996	2.12298	2.81816	0.940313	0.875821	1.23853	1.42897	2.49563	2.72064	1.43471	0.815581	1.07638	1.00912	1.57855	0.87501	0.925753	0.970641	1.26549	1.3999	0.586714	2.28844
Apoc1	0.194199	0.951026	2.25823	7.87e-06	3.53733	1.02e-21	50.2322	68.1031	40.9777	32.9219	67.0886	103.305	171.196	162.878	74.219	65.8918	120.303	6.70916	1.77985	6.81574	8.241	6.31449	0.385227	5.20816	15.5965	5.10398	2.38723	3.06213	6.28658	13.4016	8.87864	7.01383	19.7713	42.1777	62.0581
Apoe	0.654265	0.676153	1.2349	0.0336978	2.6214	3.19e-13	9427.1	5830.44	11759.7	9483.48	9089.92	12745.2	15056.4	14798.5	9023.5	7403.32	15097	1481.19	390.924	2195.72	1855.32	562.571	399.891	1361	3912.84	3545.75	2895.94	2137.18	1258.97	5657.2	2986.63	3578.25	5623.14	3560.26	6083.87
Apol11b	-0.573225	0.793529	1.56173	0.033842	3.14295	1.89e-10	4.25191	0.111976	2.60037	0.724637	3.87412	11.0966	7.05341	4.0052	2.25642	2.49683	6.14187	0.135478	0.0348513	0.403714	0.107578	0.0755604	0	0.245392	0.700873	0.366451	0.205676	0	0.947852	0.34639	0.230805	0	1.15443	9.94993	1.52856
Aqp1	0.995169	0.484675	1.91193	0.00337785	2.95057	2.69e-10	29.0148	18.2791	36.0029	30.8276	38.085	46.9072	65.3946	49.6331	42.6263	33.5918	49.1708	3.07053	1.16983	3.1588	2.12957	1.40905	0.0714143	2.05169	11.4197	2.15043	4.45501	3.59522	0.582711	9.85485	2.52568	4.55085	14.4844	13.0731	1.56752
Arhgdib	-0.235602	0.923696	2.26466	8.83e-09	2.42283	3.13e-16	50.0113	52.0367	52.437	42.1304	72.3847	92.2113	113.809	109.542	67.4796	67.7217	119.317	9.63255	6.1255	19.7277	18.908	8.0371	6.60748	15.9121	36.828	12.3358	6.96086	5.62739	4.96782	13.4964	5.90774	7.59052	39.6176	93.9161	50.5023
Arhgef33	-0.362391	0.897699	1.13336	0.1703	2.1348	4.1e-06	0.0789897	0.155323	0.364169	0.179492	0.895643	0.761595	0.835966	1.13171	0.291772	0.546853	0.63014	0.0939617	0.0241714	0.305454	0.298447	0.0698741	0.0191825	0.0729402	0.0838097	0.0924201	0.142648	0	0	0.0667337	0	0	0.302473	0.100012	0.451126
Arnt2	1.10387	0.377949	2.42725	2.36e-05	2.60645	6.31e-09	2.19319	1.00064	6.60873	0.54723	1.81464	1.92039	1.50021	1.05022	1.12637	0.471388	1.2213	0	0.0789568	0.194012	0.304652	0.123633	0.0417736	0.225025	0.0547535	0.0377367	0.271813	0.415069	0.587976	0.23252	0.211648	0	1.00741	0.834884	0.871891
Arrdc2	0.207788	0.92101	1.01645	0.0109322	1.36264	7.36e-08	6.15479	9.92852	12.1367	5.42685	10.1246	7.85501	11.6147	12.3848	4.49246	7.65453	12.2779	4.64711	2.13153	4.66749	3.28977	2.81191	2.81932	3.67551	5.04442	5.33628	3.56079	4.4821	2.4319	3.90454	2.0486	5.13314	6.12663	5.69299	9.2509
Atcay	-0.104437	0.981609	2.19141	0.00097421	1.5717	0.00417121	1.90694	1.51346	4.85735	2.412	4.29347	2.55331	4.05254	6.59844	1.18041	1.86895	5.12464	0.19131	0.0421835	0.999511	1.13935	0.274372	0	0.636469	2.80825	0.120967	0	0.266106	0.163895	0.27951	0.17959	0.0507931	1.3352	3.4908	4.88125
Atp10d	0.196482	0.943226	1.42839	0.00117641	1.74439	6.19e-09	7.91411	4.53198	15.5344	4.71829	8.67192	13.6676	8.58916	17.7481	7.22969	7.51154	18.954	3.22241	2.12231	4.16828	5.14441	2.06072	1.57061	3.05155	5.01114	2.26515	3.75233	2.0534	1.77057	4.57247	2.43901	1.41099	5.67386	9.51759	5.75924
Azin2	-0.232983	0.878429	1.0164	0.00167849	1.49261	1.32e-12	20.3043	17.6721	29.0201	23.1448	33.1793	30.4673	38.8965	47.2289	24.4364	19.7314	30.8288	12.0764	7.21909	14.4001	14.2073	10.7104	5.36535	10.6809	16.7137	11.6836	10.6321	8.1924	8.16219	13.0974	9.3594	12.2339	20.8341	31.345	28.337
Bace2	0.122521	0.965805	1.03548	0.0161988	1.83936	6.59e-12	17.5531	13.0338	31.3988	13.3756	22.1104	28.3313	29.8537	32.7229	17.9144	22.1093	35.4986	6.50455	3.69106	10.2394	8.69159	3.76499	3.78291	6.17375	14.5093	9.71772	9.62594	9.84592	6.30997	11.9491	4.54963	6.80628	19.5467	16.1158	15.2342
Bcas1	0.444532	0.861654	1.57555	0.0244278	1.76695	0.000307191	1.54108	1.25788	1.41715	0.713591	2.0533	0.973856	1.57284	2.13033	1.52319	0.201303	2.00415	0.484238	0.266934	0.421655	0.329586	0.0964556	0.042368	0.161101	0.647879	0.0255157	0.577615	0.336779	0	0.501136	0.0252541	0.192849	1.15929	1.03084	0.199278
Birc2	-0.0437664	0.988924	1.29749	0.000110491	1.40158	2.03e-09	20.2659	12.6993	30.5603	14.4697	29.7683	25.1328	24.1535	36.3795	17.6809	21.1214	29.1927	6.85049	6.11761	11.0554	10.3744	9.04244	5.75403	10.9143	18.558	5.41455	6.41339	7.78186	9.09666	8.89669	8.90789	5.09268	17.1231	27.986	15.7404
Blnk	0.0105579	0.998922	2.11597	0.000128719	2.12767	2.4e-07	2.59362	1.50767	7.63082	3.66522	8.32281	7.66634	10.3072	10.3009	4.63439	4.68556	8.31851	0.540476	0.347591	1.57398	1.82399	0.615443	0.137925	3.75855	2.18142	0.548222	0.273508	0.548176	0.43891	1.28593	0.575485	0.167413	2.80168	4.05094	4.76817
Bst1	0.0812379	0.985061	2.06875	0.000756019	2.06147	7.99e-06	34.253	17.2376	79.3599	24.9551	75.6489	55.3587	62.8996	109.064	41.9474	31.6089	86.4438	8.01391	1.41577	15.7332	16.2156	3.28491	0.532214	19.6374	23.1236	7.6925	3.11488	4.46555	1.73706	9.15467	4.93475	3.67862	18.8409	46.7093	45.5804
Bub1b	-0.187086	0.962296	2.01806	0.00363852	1.73405	0.0022168	0.725436	0.575194	1.01722	0.478581	1.16884	0.53438	0.220142	2.42314	0.565783	0.364519	1.00809	0	0	0.203608	0.0663125	0.217356	0	0.0864358	0.402232	0	0	0	0.0834668	0	0.0203244	0	1.24926	1.77776	0
Car4	1.13385	0.380052	1.19144	0.160618	1.60174	0.00380766	7.85914	11.9601	0.990227	5.0315	5.09075	5.82622	4.17884	0.667592	5.71421	12.5378	3.46737	0.569057	0.941069	1.6517	0.968289	0.362722	1.69283	1.89319	0.130519	2.87856	0.431957	0.791538	2.07192	0.0692841	1.54323	2.87062	3.92541	0	0
Cbfa2t3	0.286454	0.913523	1.16047	0.0481486	1.12071	0.00384661	3.20266	4.14976	6.02068	3.38334	5.27862	2.61541	2.74348	3.72941	3.99555	7.48865	6.29423	1.36241	0.954075	3.03466	2.70461	0.408074	0.818967	2.01728	4.45577	0.856148	0.957566	3.43919	1.09693	2.39753	1.06842	1.50047	2.66585	1.87981	5.03306
Ccl19	-0.880665	0.58236	1.84018	0.0077787	2.12408	3.6e-05	440.614	339.972	396.169	447.375	832.807	850.816	879.429	1763.99	509.091	464.904	1534.66	113.333	4.89307	156.946	191.315	14.2921	3.64047	104.383	378.832	104.36	69.5844	32.153	10.6937	64.2243	22.7604	16.6933	317.857	2324.74	1087.88
Ccl21a	-0.239133	0.946979	1.32864	0.0733512	1.28774	0.0129503	2812.94	1507.13	3270.46	2105.45	4553.87	5209.37	5269.74	5783.99	2678	1917.3	6896.73	1318.56	70.5567	2246.8	2010.74	215.745	30.4769	1568.29	4292.5	586.822	349.843	490.801	184.925	2022.63	575.92	215.065	2458.56	3498.25	3861.61
Ccl9	0.015255	0.99841	1.04574	0.184539	2.79001	2e-10	3.42656	3.20051	5.56678	2.41377	5.82794	13.5195	11.1814	5.91355	6.73124	7.0673	16.3466	0.611407	0	1.76674	0.970995	0.113667	0.208034	0.711931	2.41771	0.826893	2.01112	0.992188	1.17126	2.3883	0.396806	1.45195	4.11004	5.82086	1.22311
Ccnd1	-0.31172	0.904273	1.6892	0.00249389	1.77653	4.66e-06	2.04261	1.6021	3.18943	2.22167	5.7218	4.96141	4.56097	8.04867	3.14438	1.62862	6.2836	0.900926	0.505661	2.26314	2.21122	0.213172	0.300971	1.67424	1.7825	0.140978	0.663148	1.06329	0.24558	0.651493	0.597995	0.456649	2.14024	4.5913	2.57564
Cd14	-0.0306778	0.994304	1.0822	0.0236982	1.65875	3.12e-08	62.2471	34.7877	53.4402	33.9473	51.5599	64.1731	60.2272	77.2889	51.1562	43.1887	71.2978	15.7185	6.16556	26.0241	28.4702	10.3607	5.92731	14.975	35.2822	16.914	24.2574	18.9728	8.76402	23.6927	16.4086	28.73	59.0368	44.1772	40.088
Cd247	0.722323	0.686509	1.46677	0.0597173	1.56532	0.00627608	0.886793	0.18039	1.87302	0.583686	0.566176	1.21037	0.934918	1.5832	0.215637	0.105851	0.52692	0.0363751	0.0561445	0.325186	0.173306	0.0608629	0	0	0.350407	0.0536676	0.0276115	0.354176	0	0.46502	0	0	0.475271	0.193588	0.340555
Cd24a	1.1463	0.246818	1.34735	0.0151706	1.64501	7.13e-06	6.3915	6.3306	4.20957	4.45394	6.76809	4.90116	6.29105	8.09359	4.19713	6.88317	3.89776	0.506864	1.3039	2.05967	1.40869	2.10451	0.241448	1.70502	3.82779	1.08019	2.26574	1.91925	0.591035	2.90389	1.85039	1.25602	2.91138	2.09807	0.730063
Cd300a	0.355626	0.901534	1.40143	0.0752613	1.59132	0.00411344	0.0184791	1.54432	0.109536	0.125973	0.167093	0.309453	0.391137	0.433238	1.1728	0.223882	0.813742	0.0219817	0.0169642	0.0714589	0.0785471	0.0367798	0.0134629	0.30715	0.223517	0.0324316	0.250287	0	0.0659109	0.0468357	0.0481485	0.0408532	0.349646	0.187178	0.332445
Cd53	1.83372	0.0360508	1.48234	0.0546283	1.34465	0.0259912	0.949643	6.77669	0.201759	3.00717	0.883756	0.55963	0.720451	0	1.20355	3.23421	0.615837	0.03644	0.0562447	0.207306	0.130211	0.162591	0.0669541	0.622326	0.156014	0	1.82561	0	0.218527	0.155283	0	0.203172	0.0828033	0	0
Cd6	-0.160007	0.971282	1.92697	0.00565193	2.01217	0.000351876	0.254789	4.06375	0.950917	1.73691	1.36526	3.01687	1.63121	6.96903	2.53822	2.59689	7.26307	0.101027	0	0.328423	0.802224	0	0	0.261417	0.955188	0	0	0	0	0	0	0	0.478263	4.37301	2.49801
Cd72	0.055152	0.99084	1.53707	0.0155527	1.51283	0.00071598	5.81541	5.12954	11.0308	3.35275	9.40084	10.7251	13.9504	15.3546	10.7126	7.53449	9.38452	1.38354	0.122027	4.81891	5.08504	1.23463	0.387364	4.51083	7.80628	1.25392	2.19044	2.50179	0.711165	2.69519	0.692683	0.661195	4.98522	6.52165	6.63311
Cd82	0.0783424	0.983192	1.13397	0.0336397	1.6976	3.87e-07	51.8589	32.6188	94.0046	48.1846	66.9485	75.8681	59.1002	102.284	56.4144	42.0273	89.7385	22.5034	6.39377	24.203	28.204	7.11842	5.51982	22.7269	41.0429	16.6833	17.3367	17.9867	14.2672	47.2794	22.0707	20.5993	47.4142	67.6272	45.6763
Cdc42ep3	0.376503	0.871386	1.69359	0.00112937	2.56339	8.81e-13	21.7316	22.3101	73.4612	18.5628	44.7196	41.0556	64.3994	92.1621	28.1787	25.5281	58.3588	6.38481	2.1232	12.192	9.83077	4.34271	1.68498	5.11755	12.9734	9.30521	6.9349	8.33952	4.90286	16.3689	2.76673	6.94608	26.1267	19.3934	26.9536
Cdh4	0.865194	0.563002	1.92846	0.00112937	1.62417	0.000273256	2.86208	3.14424	9.07996	0.861046	3.47724	3.82529	3.68157	4.16098	1.7868	1.93028	2.68841	0.687307	0.296051	1.10417	1.35172	0.142636	0.234947	0.632803	1.91613	0.330155	0.497452	0.389078	0.0958536	1.85267	0.455142	0.802067	2.49703	1.59924	1.01299
Cdk1	-0.392362	0.887886	1.5765	0.0329755	1.6549	0.00194687	0.713808	0	2.762	1.05431	1.26784	1.9017	2.58808	2.93445	1.25841	0.566243	4.15691	0.389174	0.218431	0.488804	0.421404	0.0986614	0.325027	0.247178	1.15498	0	0.134278	0.17224	0.31825	0.49752	0	0	1.48727	3.20091	1.12109
Cemip	0.0803945	0.985061	1.27811	0.125113	1.57124	0.00672786	0.265558	0.0237357	0.699606	0.0329149	0.608108	0.477783	0.411633	0.896157	0.0486404	0.104459	0.670211	0	0	0.0816863	0.0684107	0.104109	0	0.111463	0.238217	0.0211848	0	0.139808	0	0.00611875	0.104838	0	0.146824	0.290384	0.279202
Ces2e	0.500718	0.810442	1.26252	0.118142	2.20256	8.1e-05	0.795067	0	0.586485	0.13008	0.451894	0.77465	1.72027	0.994141	1.05725	0.385303	1.33957	0.226984	0	0	0	0.126597	0	0	0	0	0.143582	0	0	0.0161209	0	0	0.107454	0.362401	0
Chl1	-0.263866	0.94165	1.30351	0.0711327	2.86943	1.45e-10	4.20816	3.35349	2.71323	2.144	4.72066	8.008	5.83395	5.65777	2.19774	3.41169	5.79888	0.0526926	0.071164	0.353296	0.721763	0.257148	0.12102	0.429492	1.11389	0.272097	0.479972	0.705451	0.493737	0.460309	0.586705	3.0603	1.88581	7.68375	3.63351
Cldn1	1.10108	0.267868	1.97564	3.34e-05	2.31851	2.88e-11	17.4473	6.15984	28.9716	3.74839	16.3227	28.0906	33.1684	40.7498	13.0225	13.0398	24.2436	4.84268	4.46535	2.86232	2.5095	7.05046	3.48594	2.9537	4.20726	1.62383	4.20109	1.83709	2.9701	4.99827	1.5383	1.51951	9.68217	3.1128	2.78554
Clec14a	0.252901	0.941525	1.20574	0.0621664	2.41027	1.06e-09	17.7571	9.222	47.1917	12.2985	30.3151	37.1667	29.331	48.9169	15.7167	23.0092	39.9356	3.46424	0.729137	7.69669	6.40372	2.08268	1.30884	3.94649	10.7506	10.272	11.4918	4.81864	3.77721	11.1101	3.92541	5.1841	16.2037	20.5197	14.872
Clec1b	0.448138	0.854904	1.27225	0.12587	2.34872	1.98e-05	0.809582	0	0.468182	0.376905	0.501635	0.480971	1.50927	0.250758	0.59676	0.546811	1.56893	0	0	0	0.0559545	0.117903	0	0	0.113134	0.0346549	0.160467	0	0	0.120112	0.0514493	0	0.133434	0	0.507478
Clu	-0.29557	0.924476	1.98639	0.000793484	1.76865	7.19e-05	2232.67	1246.08	3272.04	1434.53	4540.38	4688.02	4194.52	6843.4	2491.89	1891.19	5740.71	745.857	57.3478	1302.28	1462.36	234.99	29.3511	1465.44	2614.31	454.347	263.886	253.895	88.6687	731.796	244.727	199.403	1462.39	3710.37	3376.5
Cnbd2	0.102393	0.978271	1.02862	0.130646	1.32622	0.00100018	2.71416	0.518882	1.14208	1.49049	1.91533	1.37732	2.88133	0.994264	1.557	2.15307	2.56218	0.94168	0.899767	0.655981	0.4807	0.725285	0.219711	0.800623	0.743945	0.132319	0.816921	0	1.00842	1.01276	0.229183	0.833391	0.917055	0.906861	2.22829
Cnr1	0.80839	0.641172	1.2456	0.130964	2.68746	1.43e-07	0.960789	0.581315	1.36294	1.02781	1.05653	1.39517	2.06841	2.00708	0.536067	0.63958	0.325455	0.0703324	0	0	0.0209432	0.00980668	0.236916	0	0.15997	0.298332	0.760773	0.0856012	0.0527219	0.29971	0.012838	0.0326783	0.489441	0.299446	0.329236
Cntn1	-0.656791	0.731538	1.17978	0.137255	2.33193	1.02e-06	3.28448	1.38397	4.04732	1.362	8.9808	6.93578	4.96578	7.71813	4.11692	5.52751	8.23006	0.666176	0.0277901	0.497509	1.20095	0.994144	0.595467	0.33544	1.95604	1.64697	0.191338	1.66543	0.593849	0.130431	0.131458	0.970398	1.15578	8.60472	6.7167
Col23a1	0.559203	0.646413	1.07098	0.0146952	2.45713	7.69e-20	5.81035	4.54926	7.02415	5.12958	7.12668	8.17577	9.18728	9.58832	7.93181	8.45473	14.8569	1.13691	1.22557	2.14127	1.76257	0.774999	0.596836	1.9192	2.91666	2.13001	3.84924	4.04135	1.37981	2.17629	2.59568	1.17386	4.726	3.47669	2.56029
Col6a4	-0.0356199	0.994346	1.80689	0.00966724	1.26978	0.0237277	3.90372	0.262727	11.0648	2.61367	3.05661	6.65042	2.13128	7.0026	3.93261	4.38365	7.19601	1.3544	0.191984	1.69602	2.97952	0.123329	0.0846442	0.761719	4.27507	0.519957	0.692387	0.201849	0.580155	1.3251	0.171542	0.179797	4.03545	6.54611	4.25993
Cracr2a	0.233303	0.947592	1.23188	0.139069	1.62454	0.00261874	2.35381	0.231423	1.91199	0.32092	2.02703	1.19446	2.58335	2.52928	1.02753	0.678984	1.65242	0	0.432169	0	0.555837	0.468488	0	0.217354	0.949027	0.619654	0	0.454375	0.27985	0.43749	0.136289	0	0.848317	0.794736	1.20988
Crym	-0.119765	0.973344	1.77644	0.000112405	1.91452	5.09e-09	5.44275	3.93475	10.9017	6.76594	13.3308	11.3078	11.4451	18.5151	8.03102	7.09284	16.0295	1.90423	1.79289	4.45705	4.17336	1.12578	1.16626	3.48858	5.2993	0.899037	1.70564	2.41034	0.913559	3.09977	0.750783	1.55718	4.52174	8.43173	9.65454
Csf1r	0.0872104	0.985061	1.16924	0.174891	2.36757	7.13e-06	0.456474	1.3464	0.601286	0.0248945	2.90896	1.27866	2.2974	2.0512	1.37956	1.70652	0	0.173759	0	0.353038	0.129352	0.0242278	0.146328	0.151745	0.139487	0.224317	0.32974	0.211481	0.0976887	0	0.0792916	0	0.493543	0.739793	0.437979
Csf2rb	0.0584337	0.99073	1.8186	0.00538951	2.03292	2.09e-05	46.1428	29.548	122.761	40.5818	76.0214	79.3533	95.024	83.216	51.149	60.7469	111.578	7.73718	1.3894	18.4288	20.244	2.39074	0.472557	13.959	37.324	6.78281	17.7332	7.19961	4.33786	17.4078	4.67894	6.85123	39.4118	89.9737	48.0963
Csf2rb2	-0.0802199	0.985443	1.88819	0.00449326	1.71159	0.000736183	26.67	13.8885	56.3246	14.3622	37.0877	48.3085	41.801	41.5794	23.68	26.0917	51.3118	4.98127	0.375883	7.93471	11.8664	2.53127	0.203388	8.0774	27.2272	3.21737	2.43675	4.95793	1.59318	8.86812	2.37616	2.05727	21.1037	49.9806	25.8611
Csf3r	1.64662	0.048244	1.70974	0.0145491	1.54154	0.00886831	0.591798	10.5218	0.0324809	0	0.530874	1.31387	0.579921	0.120439	2.9312	1.57908	0.0944214	0.0293321	0.135821	0.0715153	0.0349374	0.032719	0.26947	0	0.0156978	0	0.712489	0.1428	0.0439753	0.137493	0.085665	0	0.0499888	0	0.0422485
Csmd1	0.22419	0.943761	1.40745	0.012122	2.08515	1.55e-08	3.3833	1.01161	4.48851	1.97221	3.39573	4.0634	3.62974	4.54663	2.32913	2.49314	4.03261	0.511173	0.194469	1.06492	0.977602	0.385485	0.132284	0.648311	1.5836	0.430201	0.847084	0.315454	0.572073	1.98193	0.856836	0.655647	2.30673	2.5442	1.95474
Ctsc	-0.22168	0.947291	1.23528	0.0692675	1.33861	0.00295795	32.3655	35.0035	98.3909	16.9945	82.7873	107.911	92.7257	204.934	47.0212	42.4528	139.887	25.5183	8.07878	47.6582	57.4166	12.582	18.2207	27.1698	78.9093	10.3043	14.4191	12.5472	4.96109	34.6836	20.2811	6.80048	41.1214	94.2188	36.9157
Ctss	-0.259631	0.943246	1.84242	0.00546874	2.23088	3.88e-06	20.8412	10.8994	25.8257	23.4922	28.7766	25.2668	33.5209	54.0227	18.6981	21.0508	58.3985	2.71275	0.0581541	5.69542	8.2574	2.35354	0.230757	6.25904	9.51732	2.50148	2.63118	5.86965	1.2427	5.74787	2.14572	0.560186	12.5425	49.648	25.289
Cttnbp2	0.169368	0.96081	1.24077	0.0391598	2.30084	4.88e-10	2.12226	1.24338	1.81901	1.22875	2.44101	4.04967	2.78619	5.14032	4.39308	4.00022	5.30175	0.328534	0.213511	0.646428	1.66825	0.858309	0.391837	0.7651	0.499708	0.484717	0.0918777	1.17853	0.674011	0.55263	0.959492	0.128544	1.23767	0.515333	2.30376
Cubn	-0.601476	0.772511	1.80407	0.00867943	1.23688	0.0211219	0.384912	0.274555	0.422518	0.216091	0.711696	1.39027	0.257374	1.73258	0.50941	0.235128	0.354026	0.134668	0.0277144	0.131335	0.67369	0.0550797	0.0164957	0.67602	0.264259	0.0132458	0.0204446	0.0437076	0.0672989	0.0841668	0.045885	0	0.209105	0.936486	0.885791
Cxadr	1.90153	0.0360508	2.01069	0.00184148	2.79829	3.55e-09	16.8258	3.6206	45.0863	7.44952	14.3029	20.7382	17.2509	26.4681	9.86252	5.2336	11.106	1.31771	0.261105	1.76557	1.20896	0.248288	0.348993	0.953794	2.63023	1.53692	1.54092	0.953601	0.587325	7.82337	1.8982	1.1914	3.73271	0.41698	1.52607
Cxcl12	0.789737	0.4202	1.25155	0.00389075	2.07834	2e-13	1371.9	793.892	1687.43	1289.32	1132.86	1414.88	1932.64	1647.32	1005.18	1010.52	1672.81	322.301	122.925	406.694	384.714	160.276	155.799	233.77	669.177	567.91	633.735	389.489	242.716	670.935	358.812	484.204	912.752	493.03	620.86
Cxcl16	0.112106	0.955738	1.1594	8.73e-05	2.03966	1.84e-24	55.114	42.931	83.4484	56.9318	67.7019	84.1947	101.721	102.21	51.9015	57.9605	101.168	19.7098	9.92649	25.3034	24.738	13.9045	16.0798	16.2987	29.9236	25.0051	26.3042	28.9153	18.2628	29.0983	25.0802	23.9049	56.4993	65.8765	42.2021
Cxcr4	0.205049	0.953725	1.17075	0.115263	1.66912	0.00024073	1.09375	2.8988	2.16109	1.81541	4.91428	3.40258	3.41111	10.5915	1.91624	0.823056	3.23218	0.848518	0.218279	1.56309	0.943291	1.04114	0.138582	1.36128	1.84669	0.250379	0.858786	0.826182	0	1.22938	0.867341	0.420528	0.70697	1.86653	2.24064
Cyp26b1	0.199333	0.94983	1.30962	0.0313817	1.81528	3.89e-06	2.69196	7.6026	8.6031	3.49781	8.12159	9.57155	10.2826	14.6838	4.98693	6.69168	14.9778	2.57895	1.36003	5.13505	3.99332	2.25344	0.539663	0.95094	2.2083	0.729285	0.995123	6.06841	1.61101	1.6851	0.831646	1.11837	2.18536	3.33978	8.09473
Cyp2f2	0.446868	0.86349	1.4616	0.0562103	4.28699	6.86e-18	20.9759	28.3117	3.15082	30.1039	6.27875	34.2441	68.5342	37.9255	29.843	63.3736	35.0522	0.218875	0	0	0.325877	0.274666	0.201078	0.12743	0.117136	11.5042	3.40592	4.79504	1.1485	0.419714	1.59807	2.54238	9.16993	0.232969	29.3189
Dbx2	-0.977735	0.472033	1.28401	0.0752613	1.62251	0.000441775	0.71943	0.439036	0.637221	1.11617	1.6557	1.20854	1.2544	3.34429	0.349881	0.815801	0.997442	0.265591	0.0455485	0.623561	0.175747	0.0822939	0.234958	0.412344	0.900204	0.217695	0.0896016	0.430999	0.442422	0.100602	0.0430925	0.274224	0.938788	3.64361	1.63644
Dclk1	0.392717	0.723733	1.29238	3.39e-05	1.7801	3.3e-16	57.745	33.2536	96.5246	39.0594	68.4035	94.7205	88.098	97.4523	55.0648	48.7696	91.3852	14.8597	15.6553	27.0402	27.014	18.4406	19.1662	22.3432	34.6721	16.5101	19.6949	21.6648	20.6978	34.4501	22.041	15.598	44.6023	42.6992	37.5961
Des	0.156846	0.970082	1.46855	0.0163159	2.07467	4.04e-07	119.54	83.5842	186.794	86.9214	174.264	224.622	230.971	173.598	120.71	122.166	269.875	31.9331	6.71404	39.1888	42.4535	9.42227	5.94786	35.8876	105.155	24.3032	34.2478	33.161	9.45364	55.4082	29.7658	37.351	102.522	138.363	74.7964
Dlg2	0.28612	0.934703	1.00778	0.245552	1.39426	0.00837851	4.7325	1.07129	4.87353	0.953438	4.97181	4.58026	3.23191	3.46328	3.12919	2.33623	4.21905	0.406253	0.044789	1.77661	1.91251	0.517899	0.154027	0.886024	2.4744	0.313962	0.748916	0.753446	0.348037	3.5448	1.01698	0.143814	2.6705	2.49153	1.26782
Dll1	0.019722	0.996526	1.52036	0.0474095	1.17205	0.0542417	3.35576	0	5.41491	0.980416	2.67314	3.46663	2.08579	3.20787	1.69029	0.539319	4.35977	0.427695	0.110024	1.18181	1.1547	0.0636106	0.0349261	1.0403	1.6175	0.0210339	0.303009	0.138812	0	0.668269	0.145727	0.6359	2.54303	2.03339	3.05962
Dll4	-0.155377	0.972531	1.11237	0.196698	1.1718	0.0411961	4.94808	2.1847	6.06518	2.71725	10.4457	8.96267	6.43809	8.10076	3.99237	3.44939	7.54378	0.626745	0.0841194	3.01188	3.99224	0.957482	0	4.67489	4.72502	1.68857	1.6134	0.663312	0.449389	2.32241	0.159167	0.709016	4.59757	6.93209	3.70906
Dnaaf3	0.0726126	0.985061	1.38849	0.0200827	1.71509	1.12e-05	2.58587	1.51785	1.22014	1.2629	1.9776	1.35139	1.18	3.4309	2.76052	0.868391	2.77103	0.550926	0.248018	1.30592	0.492156	0.179241	0.112473	0.677145	0.761674	0.609624	0.453044	0.22351	0.13766	0.684741	0.737455	0.3413	1.01715	2.15015	1.65318
Dnajc6	0.273552	0.940951	1.97069	0.00196217	1.79849	0.000196891	4.99981	1.90287	8.27493	1.34137	5.22933	6.53123	6.61901	8.00368	4.54937	3.71265	8.10586	1.1895	0.0444187	1.27856	1.09689	0.524318	0.176255	2.12973	3.4499	0.212295	0.40777	0.840619	0.0862898	1.21816	0.630355	0.463532	3.29145	4.12503	2.18307
Dok3	0.392136	0.87932	1.84685	0.00278878	1.78423	6.2e-05	1.3325	3.05691	1.24329	2.49803	1.64955	1.775	2.21979	2.8203	1.28643	0.67266	2.55121	0.198134	0.0509695	0.375725	0.55066	0.294682	0.202248	0.871571	0.742253	0.828254	0.651727	0.32153	0.0990156	0.197007	0.0482212	0.122745	0.562778	1.40595	2.33062
Draxin	0.199944	0.955308	1.24429	0.0774103	1.10911	0.0211628	1.02342	1.2172	2.78316	0.945234	3.73148	1.60829	2.05752	2.51549	1.03099	0.685669	1.50119	0.569432	0.196997	1.16493	0.958904	0.361397	0.0721559	1.72242	1.00881	0.289702	0.0894293	0.28678	0.235505	1.38899	0.344077	0.474408	0.870055	1.6511	1.17371
Dsc2	-0.0899632	0.984466	2.12045	0.00112937	2.33547	2.92e-06	21.2827	12.9049	45.7514	12.2084	57.0676	49.2778	35.8614	77.1489	26.875	15.2412	41.6708	3.21973	0.136154	6.59552	7.06588	0.996271	0.256624	4.9132	13.9619	2.5704	0.98765	2.57669	0.562058	5.6291	1.0788	1.02464	14.407	45.0917	22.7271
Eaf2	0.790716	0.582397	1.2718	0.0454798	1.03352	0.0184695	0.469441	1.70418	0.451883	1.77242	0.357622	0.384819	0.594486	0.564406	0.836694	0.937495	2.1087	0.472509	0.397807	0.279282	0.61397	0.455196	0.342009	0.200071	0.229886	0.15844	0.391277	0.209123	0.321999	0.421009	0.219541	0.718497	0.585649	0.411494	0.556838
Edar	0.697935	0.700248	1.42865	0.0694567	2.58439	1.6e-06	1.08563	0	3.29529	0.096532	1.18896	0.934154	2.33119	3.02015	0.618156	1.02118	1.83002	0	0.108329	0.136896	0.167194	0	0	0	0.0901467	0.12426	0.447516	0.136675	0.126267	0.215339	0	0	0.462499	0.149409	0.646982
Enpp2	0.487623	0.76583	1.04675	0.0522063	2.04837	2.27e-10	549.695	352.595	1415.7	327.564	971.214	977.553	841.82	1454.41	777.14	644.088	889.387	168.092	71.8883	256.686	298.352	90.5158	71.7369	245.389	409.621	164.721	275.169	224.991	233.356	561.807	273.189	213.386	465.173	411.501	412.16
Epas1	0.0913443	0.978227	1.40172	0.00239996	2.19844	7.5e-13	15.9416	5.56364	28.8149	10.2282	10.8811	22.9153	15.3237	31.0665	14.4959	15.5865	27.1166	2.94256	1.9889	4.61096	4.94807	1.65189	1.82576	5.5837	7.15343	3.94418	4.36506	2.99619	4.46923	7.21212	4.46542	6.71981	15.0117	15.1485	12.2718
Epb41	0.70115	0.573374	1.26519	0.0104169	1.67733	1.88e-07	3.75244	1.52973	8.85238	2.56697	4.96546	5.57329	6.05765	7.25462	4.03046	2.19505	6.80893	1.49308	0.984235	2.16144	1.85251	0.841416	0.80967	1.2677	2.77173	0.711346	1.52295	1.66579	0.886058	2.69082	1.87369	1.06949	2.42087	2.16864	2.24017
Epb41l4b	-0.0276225	0.994304	1.38375	0.00316207	2.84044	1.93e-20	4.32613	1.97658	4.63426	5.67276	3.40229	4.22278	4.56348	5.7673	2.28161	5.4615	8.70912	0.423798	0.525637	0.541238	0.775206	0.599357	0.213209	0.61097	0.939623	1.63016	1.45911	1.69478	1.58842	0.509535	1.93392	0.843891	1.65086	6.63745	4.93785
Ephb6	0.326833	0.874431	1.17866	0.0151052	1.91403	4.49e-10	10.7694	3.97062	13.3593	11.1056	17.7625	15.5614	18.9153	14.3316	10.4813	15.3221	20.6408	3.28408	1.55	5.1836	5.65736	2.81558	1.56255	2.46508	8.81682	3.44377	5.10934	5.54961	2.88904	5.15833	2.17982	2.82476	10.1761	7.85779	4.53477
Fam107a	1.62451	0.0824505	2.05709	0.00279655	2.34865	1.95e-05	0.0257532	1.56986	0.186577	0	0.133067	0.313648	0.75709	0.67925	0.0778312	0.802313	0.517724	0	0	0.024897	0	0.0170859	0.0375248	0.0951235	0.0163948	0	0.023254	0	0	0.0261088	0.0223672	0	0.0174029	0.0326073	0
Fam134b	0.701326	0.554852	1.56529	0.00043218	3.1823	2.28e-25	5.26298	3.14738	9.39833	6.17694	6.57654	7.47533	5.7103	8.53337	4.42738	3.1459	6.129	0.677688	0.273953	0.813031	0.499691	0.215982	0.573173	0.501022	0.794444	2.14255	1.95968	0.785534	0.580575	2.10401	2.474	1.37944	2.58487	1.8205	5.64749
Fam167b	-1.17737	0.353301	1.24361	0.139587	2.23674	1.56e-05	0.564088	0	1.2384	0.256361	1.57877	2.86251	2.32162	1.3776	1.32594	2.76621	3.78001	0.335504	0	0.545334	0	0.0623739	0	0.520887	0.478808	0	0	0.544454	0	0.190626	0	0	1.01649	1.90458	3.86595
Fam180a	0.644531	0.661314	1.60217	0.00122072	2.55061	4.79e-14	49.8834	50.039	81.6176	33.5463	71.5969	88.085	91.423	97.8428	54.8929	48.9048	95.7756	10.9589	2.99106	22.7005	10.2674	4.65865	4.37909	10.0633	22.959	9.71107	11.0577	16.2659	8.01456	31.4938	10.9288	11.7981	40.4659	12.5181	37.7293
Fam196b	0.419186	0.848789	1.50412	0.035988	1.39769	0.0193946	0.543363	0	0.347344	0	0.116982	0.291954	0.338267	0.234173	0	0.35958	0.198885	0.0950521	0	0	0.0452866	0.0318082	0	0.0147573	0	0	0	0	0	0	0	0	0.172791	0.182112	0.0136909
Fam214a	0.636846	0.580134	1.03448	0.0256994	1.04379	0.00057031	9.34236	2.48042	13.8769	12.7912	7.89261	8.76159	6.48952	8.95294	4.74545	7.98242	12.6416	5.32212	2.9493	4.91602	4.9708	2.17067	1.99595	3.40343	5.69652	5.58648	3.75514	5.70707	4.04225	5.44504	2.7218	2.65799	6.73935	6.06413	4.50826
Fam83h	0.320293	0.92101	1.03762	0.223865	1.35361	0.00923805	0.227178	0.781756	0.224436	0.335548	0.0733646	0.317029	0.734641	0.406857	0.858221	0.196597	0.471201	0.0450397	0.104277	0.237927	0.0536467	0.238641	0.0551699	0.174816	0.108468	0.0664512	0.0341885	0.548176	0.236336	0.0767718	0	0.167413	0.524515	0.2397	0.064873
Far2	-0.695703	0.70684	1.20349	0.134694	2.40182	7.83e-07	2.58986	0.897276	3.24902	0.605322	9.94082	5.10679	6.23594	17.035	7.13133	3.32983	9.16151	0.205384	0.249077	0.739204	1.22316	0.769117	0	3.39367	0.690901	0.497821	0.200445	0.571363	0.835772	0.187545	0.599828	0.708885	1.76678	7.21411	4.01477
Fcer1g	1.19164	0.251672	1.30779	0.0892483	1.32011	0.0290026	0.891466	17.0287	0.167754	0	1.64508	0.581634	0.449266	0.248812	5.26008	3.7471	0	0.151491	0.116912	0.123118	0.360882	0.253475	0	0	0.0810741	0	1.95488	0.737516	0	0.387333	0	0.281548	0.172118	1.12873	0
Fcgr3	0.220601	0.949977	1.56021	0.0313817	1.58532	0.0024378	3.18617	3.13261	3.90316	0.434406	1.09753	1.7462	2.248	2.11647	2.05424	0.551454	3.53814	0.454811	0.116999	1.04728	0.36115	0.0845544	0	0.411902	0.85191	0.0559186	0.748011	0.369032	0	1.29207	0.442762	0.281757	0.559798	3.06596	3.11167
Fcho1	-0.106344	0.980858	1.60301	0.0235003	1.47528	0.00463618	1.43443	2.19103	7.94599	3.03835	7.29042	5.49836	7.7712	8.8829	5.83179	4.38902	6.93947	1.5235	0	2.4268	2.97601	0.475836	0.167955	2.93299	3.34289	0.0674328	0.254419	1.03838	0.639539	1.0777	0.400448	1.01932	3.98116	5.09185	3.64267
Fermt3	1.56643	0.132265	1.78581	0.0128773	1.6741	0.002729	0.331795	2.34876	0.349643	2.03568	0.457171	0	0.0780326	0.453767	0.86905	0.172279	0.635255	0.118405	0	0.0641528	0.0470109	0	0	0.0919153	0.105613	0.0873472	0.0898787	0	0.118344	0.235464	0.144086	0.366763	0.313897	0.252061	0
Fgf14	0.562901	0.787657	1.37828	0.0541327	3.78109	9.97e-17	0.76129	0.374246	0.940126	0.713591	0.583894	1.08653	2.29398	1.60355	0.766923	0.205878	2.64184	0	0	0.137996	0	0	0	0.0219683	0.0908713	0.250518	0.0644446	0	0.16971	0.253248	0.144637	0.262975	0.305452	0.662684	0.28533
Fgf21	-0.145962	0.973835	1.22949	0.130812	1.16083	0.0336364	2.58429	0.544467	1.88443	1.13254	5.68301	2.10764	1.73652	1.80322	0.371916	1.91692	5.21295	0.548952	0.0847299	1.33841	0.915398	0.734805	0	2.4716	1.46892	0.323967	0.0833392	1.6035	0.658401	0.280712	0.320645	0	2.30767	2.33721	1.10696
Fgl1	0.214536	0.952418	2.13748	0.00172866	2.26724	2.56e-05	0.505302	0.345605	0.390681	0.149768	0.643267	0.869597	0.439186	0.794071	0.19919	0.114073	0.883325	0	0	0.169914	0.062256	0	0	0	0.139862	0	0.0198376	0	0	0	0	0	0.178153	0.0834503	0.583451
Fhdc1	0.113377	0.974306	1.04096	0.0546283	1.61943	9.17e-07	1.34053	2.91987	5.60983	4.44271	2.99263	5.24327	2.37666	5.9835	1.12191	3.28392	3.27733	0.785046	0.624787	0.797517	1.31494	0.848327	0.616035	1.08552	2.20571	0.597222	1.73186	1.55265	2.0229	1.32768	2.32857	1.09426	3.07997	3.44685	3.25088
Fmod	0.599299	0.768352	1.75334	0.00792941	1.97382	3.57e-05	202.841	69.5697	557.049	111.778	221.828	281.2	255.638	314.49	166.456	91.3273	303.266	28.7661	2.77816	62.5554	74.4905	5.56697	6.13325	37.4969	100.408	43.7932	27.3008	43.0171	27.9171	88.5827	27.8846	17.03	141.533	95.0255	140.303
Fnbp1l	0.296775	0.898693	2.14876	2.31e-06	1.9988	2.17e-09	1.59818	1.30942	2.36833	2.20167	2.05729	2.43302	2.05551	4.3421	1.79448	1.35423	3.33079	0.435669	0.443205	0.756427	0.424575	0.552244	0.291087	0.476554	0.996224	0.409043	0.36077	0.867683	0.0593787	0.464133	0.173507	0.0368043	0.629986	1.83382	1.98238
Foxq1	0.458282	0.840216	2.45594	1.48e-05	3.40181	7.37e-16	1.1032	1.5366	4.07699	1.00275	4.94816	2.89246	3.92786	7.0648	2.43883	1.32597	5.33916	0.218718	0	0.503637	0.347353	0.101655	0.044652	0.198083	0.351157	0.403369	0.193694	0	0	0.233008	0.0798465	0.135497	0.517705	1.39682	1.89019
Foxs1	0.0752373	0.985061	1.16	0.0489148	2.13388	3.13e-09	24.6179	12.9389	33.5058	20.2636	31.7722	42.1625	36.2628	29.8686	26.7129	18.6977	39.9883	3.11533	1.62286	10.4439	8.81284	2.91035	0.763205	7.67828	14.0882	6.54977	9.39997	11.7541	4.78734	14.238	5.11785	8.39531	21.414	22.5484	21.1458
Frmd3	1.62316	0.0804439	1.00771	0.200877	1.54437	0.000763089	1.22444	0.754961	0.82011	1.47135	0.741691	1.45333	0.292849	1.50021	0.836272	0.610626	2.52312	0.0740607	0.68587	0.200633	0.352854	0.247837	0.317514	0.402441	0.237812	0.437074	0.206131	0.24037	0.0740223	0.746914	0.396543	0.642331	0.406699	0.0788299	0
Fzd10	0.779068	0.659112	1.64011	0.0204739	2.25227	5.21e-06	2.81522	2.5137	3.23532	0.587495	4.05713	5.9914	9.86381	5.66855	2.77817	3.8284	4.07001	0.273373	0.0263718	0.527661	0.895441	0.381174	0.0627863	1.1937	1.75563	0.403333	0.0518778	0.332722	0.051231	0.961073	0.548896	0.190525	1.55298	1.05479	0.0246096
Galnt18	-0.37808	0.82624	1.8709	4.67e-06	2.82371	1.16e-22	9.96691	6.09592	10.4723	13.6799	27.2567	19.4869	29.6338	28.981	20.4843	23.3083	31.464	1.78436	2.90714	2.83588	4.43962	4.0029	0.728564	5.04812	3.77733	4.62172	1.74575	2.50956	2.6157	2.14595	1.47652	1.03172	9.88879	22.6224	9.93774
Gas6	0.540175	0.67301	1.33992	0.00112937	2.87049	2.7e-26	748.288	470.586	539.167	552.875	609.211	781.119	971.204	788.245	471.903	623.982	990.321	70.5639	46.2522	139.305	120.022	49.7878	50.549	67.7988	186.586	361.652	226.987	210.298	145.286	156.792	129.636	186.616	403.699	231.695	490.772
Gbx2	-0.226599	0.948849	1.27374	0.114925	1.47283	0.00714211	2.18637	0.716539	6.49329	2.67731	4.37586	5.48583	4.04693	8.83981	2.69201	0.805877	5.2713	0.505709	0	1.70269	1.5489	0.255189	0.0737442	1.40203	2.97706	0.319765	0.621506	0.586186	0.577653	1.92923	0.439564	0.268533	4.00827	6.71561	1.99443
Gcnt2	0.225418	0.943224	1.07531	0.0759162	1.44918	0.000105016	3.20604	5.06664	4.65062	2.97668	5.54731	5.18024	4.302	4.86113	4.20068	3.37021	5.42278	1.38043	0.0722263	2.83324	1.6721	0.900405	0.558861	1.68912	3.34325	1.3808	1.18993	2.73375	1.12248	2.1137	1.52038	1.26103	5.35644	2.49038	1.90406
Gdnf	1.1293	0.374954	1.37077	0.087486	2.28368	2.67e-05	1.46769	0	0.837764	0.133404	0.863686	0.633073	1.12182	0.573494	0.147855	0.508048	0.421506	0	0	0	0	0.113603	0.0178213	0.0225881	0.12458	0.0214655	0.353402	0	0	0.0867976	0.148718	0.054079	0.14877	0.154859	0.0628671
Gfra2	0.796774	0.455466	1.84408	1e-05	2.11476	3.72e-12	67.1163	35.0294	143.912	50.6382	92.2172	71.9045	85.4829	124.176	68.1623	41.5818	82.8348	14.8645	5.64475	22.8188	19.8128	8.75101	8.25492	19.5521	35.1666	16.557	15.2459	22.1119	16.0064	27.2977	12.2527	9.26342	42.3551	41.3437	31.1806
Ggt6	-0.202096	0.95565	1.28245	0.0826604	2.12683	3.96e-06	1.46364	0.835569	4.44676	0.386234	3.45605	3.30638	7.10655	2.44446	3.5197	2.77838	3.34466	0.224653	0.0433437	1.87142	0.468273	0.156621	0.137591	0.305188	1.41269	0.372883	0.554219	0.273425	0.58941	0.885525	0.205033	0.41752	3.031	1.25538	2.3864
Glis1	0.925219	0.514924	1.33775	0.0570945	3.5285	5.88e-15	1.15196	0.987386	0.778155	0.523529	1.23368	1.34901	0.4168	1.99092	1.13072	1.17581	0.339313	0	0	0	0	0.0783859	0	0.0272752	0.131627	0.155518	0.240037	0.34211	0.368736	0.40426	0.102615	0.0653004	0.538919	0.0747971	0.404865
Glycam1	-0.925295	0.525782	1.4795	0.0556241	3.16833	2.57e-09	1.64804	14.718	0	0.187246	23.0627	44.5336	7.59033	69.6287	36.6635	32.327	90.7159	2.28715	0.378234	0.531083	1.75129	1.7312	0.100056	0	1.31145	0.120516	0.124009	0	0	0	0	0	9.3734	14.9544	28.2369
Gm12500	0.880671	0.581925	1.13927	0.191508	1.16382	0.0435959	0.717405	0.124473	0.111176	0.575364	0.763175	0.128489	0.694736	0.577136	0.3401	0.87647	0.0807967	0.0501991	0.232445	0.122392	0.179376	0.139989	0.307449	0.116905	0.134326	0	0.0381049	0	0	0.342265	0	0.186591	0.142585	0.0534317	0.108457
Gm14207	-0.176636	0.964755	1.09529	0.180551	1.63224	0.000659195	1.30317	1.62293	2.346	0.592252	3.47898	3.042	6.64047	4.58287	1.40033	2.55622	5.40594	0.620071	0.239268	1.5958	1.10785	0.403473	0	2.08583	1.54861	1.06732	0.23534	0	0.309875	0.572505	0.0754555	0.768271	1.17416	3.52	0.893121
Gm15179	0.254258	0.943176	1.08179	0.222618	1.94957	0.000560665	1.02337	0	0.842518	0.17441	1.37703	0.778979	2.85807	1.87443	0.257736	0.221403	1.83689	0.304337	0	0	0	0	0	0.236249	0.407183	0	0	0	0	0.129688	0	0.282806	0.259331	0.485902	0.328764
Gm9920	0.677031	0.690337	1.49438	0.0191107	1.27142	0.00436554	1.34118	0.643983	2.40347	0.850501	1.49073	1.37701	2.31065	2.34608	1.25684	1.13365	1.7915	0.259715	0.0286333	1.23628	0.707076	0.331089	0.295406	0.662434	1.29065	0.19159	0.873063	0.180627	0.278122	0.34783	0.108358	0.206864	0.737692	0.868809	0.427521
Gprc5c	0.20365	0.955308	1.01134	0.211837	1.59556	0.000755493	2.4812	1.1507	7.75459	2.45738	7.07541	4.34748	2.91768	9.19213	2.80611	3.72721	5.73645	1.39221	0.0859546	2.17241	2.42107	0.621187	0.255802	1.38335	2.04151	1.06811	0.507262	3.38892	2.58818	1.24587	0.28462	0.155247	1.39196	4.38633	2.70713
Grhl1	-0.943684	0.497834	1.07868	0.222532	1.37468	0.0227131	0.247793	0	0.424323	0.101353	0.149374	0.150893	0.116553	0.217854	0.299551	0.857746	0.853963	0	0	0.0958218	0.0351089	0	0	0.0228815	0.315496	0.0217443	0	0	0	0.0879252	0	0	0.468852	0.596109	1.42227
H2-Ab1	-1.37059	0.202961	1.04718	0.183516	2.10148	3.31e-06	106.249	48.0849	86.7834	200.235	100.227	85.4613	136.442	169.984	68.8337	70.2938	254.992	11.6354	5.14047	22.0645	35.049	9.35799	3.56311	22.7771	48.8231	57.0982	27.1365	25.039	92.9087	33.8454	26.7173	23.6616	135.837	1155.37	152.654
Hap1	-0.451408	0.860853	1.08243	0.200598	1.62035	0.00144522	1.16484	0	1.61961	1.27052	4.31342	4.57122	2.86125	8.06635	2.13829	1.70246	5.84806	1.32404	0.142579	1.07606	1.17363	0.394991	0.0754344	1.12343	2.50479	0.408867	0.537583	0.449716	0.092327	0.301791	0.47212	0	0.59473	2.13034	2.59452
Hcar2	0.235599	0.946979	1.05047	0.166978	3.07041	5.59e-13	14.6365	7.28193	7.4332	2.16386	4.82162	15.3023	10.3683	8.87161	8.26067	2.21278	8.86273	0.262211	0	0.468823	1.5616	0.614224	0.321187	0.610644	0.78584	1.62483	2.94576	2.55309	0.393113	2.65934	7.35162	2.729	7.12013	2.84678	9.55521
Hdac9	0.234603	0.946979	1.75672	0.00704809	1.71856	0.000313628	4.85275	4.25588	8.59117	5.61061	9.34434	8.39243	8.55963	12.97	4.94732	3.3596	10.2573	0.877429	0.178197	3.09633	2.66777	0.656788	0.212127	2.11508	4.93056	0.255503	1.06916	1.01171	0.242322	2.0171	2.05678	0.429134	5.52229	5.43155	3.17615
Hipk2	0.0699303	0.981867	1.06534	0.0114489	1.5181	1.18e-08	2.27882	1.72431	3.70069	2.37591	2.34724	3.57125	2.77165	2.83718	3.21845	2.91942	3.75348	0.783992	0.656315	1.18792	1.15539	0.452081	0.504578	1.66074	1.92008	0.990053	0.645542	1.68197	1.33475	1.09286	1.27096	0.889051	2.36272	3.22476	1.63642
Hist1h4i	0.751662	0.67792	1.40094	0.0733512	1.42122	0.00930871	2.71732	0.471466	1.89496	1.96138	1.78947	0.973361	3.19534	4.37205	0.966151	2.76651	1.53017	0.760559	0	1.23623	1.58533	0.424189	0.116453	0	0.610547	0.28053	0.288661	0	0.570124	0.567175	0	0.353376	1.08014	1.01192	0
Hrh2	2.03508	0.0214006	1.5917	0.0326517	1.07554	0.0688825	0.738634	0.574921	1.37836	1.00706	0.622838	0.421679	0.651428	1.38296	0.155021	0.958806	0	0.10983	0.226028	0.238026	0.43606	0.183767	0.0896882	0.0568388	0.333075	0.27007	0	0	0.109773	0.452421	0.02673	0	0.0207973	0	0
Hs3st3a1	0.322335	0.906278	2.2663	2.06e-05	2.21745	4.93e-08	5.07734	2.7638	15.0697	2.67393	8.21947	7.59692	7.96924	11.1757	4.9832	3.8847	12.0366	1.6849	0.940225	1.28507	0.988004	0.520463	0.381021	1.50917	3.10745	0.210344	0.865763	0.504784	0.427484	2.62896	0.738119	0.192702	5.21282	4.71803	4.49901
Hs3st3b1	0.364266	0.895752	1.50936	0.0224233	1.84388	4.78e-05	4.71911	3.41969	14.2052	4.59918	6.32172	9.39275	8.52944	11.6956	6.02177	5.7779	11.1936	0.623732	0.689951	2.21352	2.52595	0.753732	0.229206	4.16402	2.83735	0.828224	2.27261	1.01219	0.280534	3.92488	2.15559	0.425044	5.44486	5.44397	3.27914
Hspa1a	-0.478676	0.812975	1.05015	0.111619	1.3181	0.00120173	104.082	50.3297	135.652	54.4349	163.097	502.196	111.146	106.689	177.817	147.394	186.329	61.1025	38.807	40.4415	35.8284	56.3246	59.5857	137.99	146.695	38.9998	54.8312	30.7493	13.3407	46.4547	38.9821	25.8119	206.74	169.186	35.3846
Hspa1b	-0.605958	0.742792	1.11689	0.118142	1.34008	0.00295186	131.892	85.958	225.829	72.7726	258.967	860.078	162.476	199.678	335.733	293.095	306.225	73.5826	56.0279	54.1468	53.6278	90.4697	129.108	245.448	236.316	46.3274	79.2474	34.9361	20.425	71.1099	59.0176	24.3043	350.174	328.948	46.9849
Htr1f	0.897968	0.570896	3.0981	2.43e-07	3.44765	3.43e-12	0.718431	0.672718	5.61048	0.792942	2.20961	3.38533	3.13788	5.21345	1.06839	0.651327	3.11127	0	0	0.0661472	0.0484724	0.0453945	0	0.252727	0.174233	0	0	0	0	0.10405	0	0	0.300537	0.606426	1.34816
Ifitm1	0.0208871	0.995492	1.21503	0.0171773	2.30007	8.85e-13	272.201	225.716	387.398	220.789	414.642	431.134	547.018	565.747	344.706	242.718	481.655	78.7204	19.7444	103.304	92.9365	36.2216	27.2262	85.1029	167.339	95.1351	78.9993	78.339	45.1251	229.392	88.3274	103.488	216.823	386.911	225.27
Igfbp2	0.496025	0.830463	1.86376	0.00877302	2.30094	2.04e-05	15.8273	8.65232	36.0306	2.95482	65.0679	37.3925	25.562	119.776	29.1102	20.2326	31.0574	0.781216	0.0602899	12.6345	4.18728	0.479282	0.574156	9.33917	4.97523	0.92208	0	1.90163	1.87395	1.63122	0.342234	0.29038	17.6629	3.99131	1.12523
Igfbp3	0.922812	0.226652	1.31681	0.000547038	2.86138	4.94e-30	1030.63	683.959	1107.33	1514.85	565.78	948.18	1096.28	1346.93	855.919	640.576	784.843	170.47	48.8872	123.838	116.594	100.581	86.9964	96.8426	153.075	500.283	518.239	337.756	344.916	340.391	361.48	331.243	406.074	239.85	918.092
Igsf9	-0.623849	0.755907	1.05966	0.237363	1.32021	0.022655	0.428667	0	1.08898	0.528787	2.52256	1.52271	0.816123	2.03393	0.16451	0.777255	1.4265	0.145691	0	0.355213	0.491675	0.121885	0.0446148	0.339289	1.22153	0	0.0184317	0	0.109212	0.155209	0.301391	0.270768	0.937991	1.57657	1.2241
Il13ra2	-1.47564	0.156999	2.11307	0.000793484	3.97714	3.79e-19	2.59651	2.10889	0.570038	1.07743	11.1154	9.28064	2.43377	20.1813	3.7909	4.23345	7.96125	0.358106	0	0.072759	0.159952	0.449387	0.082247	0.312738	0.359342	0.264173	0.237851	0.435849	0	0.228902	0	0	2.0089	7.05158	13.4752
Il1rap	0.888774	0.0507011	1.33187	1.2e-07	1.87704	3.46e-25	17.319	8.81266	16.8973	9.94228	10.6626	16.3631	8.41871	14.3954	12.6071	9.53161	9.87133	3.59175	2.64987	3.83698	3.39021	3.46472	3.1821	2.70051	2.93772	4.566	5.28134	5.49874	5.5203	5.23665	5.67372	3.23269	7.2248	4.80886	8.34574
Il22ra2	1.06528	0.438334	1.012	0.26904	2.47998	1.99e-06	0.996488	1.28379	0.248944	0	0.133161	1.25547	1.65666	0.872734	2.00772	5.23356	1.38156	0.449622	0	0.232535	0.0973716	0.0455944	0.100136	0.0951901	0.13125	0.0301531	0.372324	0.198994	0	0.209017	0.149219	0.303864	0.1161	0.174027	0
Il2rg	-1.19379	0.305963	1.47678	0.02606	1.79061	5.82e-05	5.34544	2.67832	4.77314	1.96216	16.0895	10.6417	5.50006	25.1549	8.95772	7.3836	18.0578	2.93475	0.37748	2.98138	4.4423	1.15941	0.112339	4.74621	6.70779	1.98454	0.742567	0.892969	0.733309	0.651353	0.669611	0.681783	4.86259	21.2805	12.6372
Il4i1	-1.2601	0.291201	1.08092	0.195846	1.36685	0.00869883	3.58114	4.87796	7.12497	1.37322	31.8838	13.1753	5.35163	27.9134	15.3325	9.81372	32.8538	3.10619	0.3767	5.3013	10.4122	4.13308	0.353306	12.6419	9.57041	2.06228	1.6168	1.51221	0.864848	1.15347	0.453585	2.22668	3.02496	36.6518	17.2889
Il7	0.244733	0.945373	1.76872	0.00423005	1.67719	0.000218522	53.5821	23.0502	50.6626	33.3355	62.3607	92.9763	81.9308	104.82	53.3846	31.393	102.754	15.2642	2.64255	30.6781	24.9131	7.73104	3.48681	10.248	53.3192	5.78233	5.48018	4.61939	3.21619	21.9046	8.85564	3.52691	31.8727	22.9655	40.1389
Insrr	-0.402324	0.881534	2.4317	3.34e-05	2.2192	1.72e-06	5.85471	4.66458	12.7648	6.58317	12.9959	14.3172	11.3755	17.6015	7.20305	7.45429	20.8244	0.700446	0.417007	2.11439	2.81278	0.401824	0.171598	1.30497	6.81175	0.590532	0.531691	0.194859	0.690082	1.44125	0.526029	0.297551	4.97954	20.6198	10.8239
Irf8	0.0984914	0.978227	1.36247	0.0103645	2.18801	2.61e-10	39.2186	24.4979	81.0756	38.0538	53.5694	46.7849	67.358	73.4077	36.0439	29.1642	62.0363	7.85876	1.74907	14.0655	12.9716	4.35026	2.05506	12.1783	23.061	14.3957	15.5726	13.183	11.7379	21.8744	11.4758	13.6209	37.8052	60.4649	30.609
Irx1	0.00721039	0.999054	1.70739	0.0110515	2.32049	4.9e-07	0.578747	0.3912	0.833819	0.591803	0.482825	0.495602	0.935766	1.02471	1.49401	0.37563	0.72717	0.0430278	0	0.0699382	0	0.143988	0.105411	0.300613	0.0921095	0.158707	0.195968	0	0	0.201692	0	0	0.488864	0.32059	1.02259
Itga1	0.0310517	0.994346	1.2569	0.0610966	1.3971	0.00169313	19.9527	11.3247	47.0384	7.80323	23.4826	32.3845	18.7398	36.9224	9.9129	14.7221	27.326	6.55219	2.18593	11.3434	11.1984	2.28399	1.92287	5.32473	18.8569	4.6573	8.3023	8.22385	5.21857	13.5825	4.09876	3.17117	18.0195	30.3847	15.7414
Kalrn	0.322531	0.894403	1.0696	0.0747802	2.03373	1.04e-08	0.864115	0.72687	1.9034	0.615253	1.52964	1.65169	0.564514	1.5288	0.822147	0.797646	3.18938	0.354055	0.149841	0.129949	0.503337	0.140139	0.188864	0.50536	0.45231	0.429692	0.268755	0.778435	0.462317	0.433157	0.441963	0.16981	0.772085	1.11841	0.460613
Kcnj8	0.210683	0.947911	1.30029	0.0395699	2.33154	4.75e-09	21.7727	21.6381	58.9875	13.5856	51.2669	63.0674	75.3785	78.906	26.0044	32.8628	80.5178	7.55988	1.90875	15.7013	9.72715	3.46161	2.02925	9.16508	21.0784	10.7407	12.398	8.17875	3.91791	17.1615	4.59975	5.89757	30.672	17.4345	22.2819
Kcnma1	0.131641	0.974651	2.05892	0.000296168	2.34347	1.88e-08	5.94604	1.59438	8.12699	3.04961	9.26996	9.19398	8.63593	11.5987	6.23414	4.51653	14.3106	0.931251	0.32512	2.16239	1.02998	0.457558	0.0950588	2.65066	2.87163	0.53977	0.454429	0.971504	0.398901	1.6157	0.793257	0.164832	3.09857	5.31011	4.37529
Kctd1	-0.328868	0.90332	1.70533	0.00480903	2.79127	7.87e-12	1.53987	1.12328	2.02838	1.38836	2.44899	2.79799	3.88437	5.58027	2.52706	2.10634	3.92306	0.20681	0.0228006	0.648294	0.351901	0.296601	0.0723786	0.114673	0.885434	0.283331	0.493379	0	0.487228	0.604311	0.150998	0	1.5273	3.14468	1.87238
Kctd12	0.781915	0.253376	1.01625	0.00329253	1.80249	2.78e-16	10.7985	3.3718	9.19349	6.9943	8.95765	12.5345	11.7149	15.4077	9.55073	8.29022	11.8161	2.86575	1.89939	3.46613	3.79489	3.15904	3.46901	3.2584	3.44626	2.38763	3.2118	2.70825	3.43712	6.29992	4.19705	2.50636	4.51044	3.62447	4.34622
Kirrel3	0.886234	0.570896	1.48499	0.0548574	2.23756	3.87e-05	2.42013	3.58028	1.29601	5.02654	2.25945	3.89094	1.6756	2.03272	5.01278	4.93248	5.21819	0.0269051	0	0.327991	0	0.0600236	0	0.375945	1.3103	0.793912	0.490153	0.130984	0.282358	0.779633	0.471462	0	1.34501	0.744581	0.60067
Kiss1r	0.751714	0.501689	1.11648	0.027564	1.47152	4.45e-06	2.08958	2.50803	4.05722	1.29498	2.06823	2.27223	3.57406	2.88954	1.64029	1.92571	2.33807	0.548778	0.348778	1.44293	1.26885	0.396093	0.593125	0.776829	1.15749	0.904917	1.3232	0.47147	0.725948	1.56819	0.494957	1.25989	2.05388	0.962075	0.906674
Kitl	0.39815	0.704887	1.14287	0.000296168	2.45285	6.48e-32	18.4596	23.7854	14.4612	14.512	20.7549	31.5515	18.3632	22.2361	24.8765	24.8436	20.8883	2.96638	2.88952	4.77751	4.22267	3.8133	4.13208	3.62259	6.82444	10.1542	7.81233	7.57297	11.7148	5.68063	6.23341	3.79862	10.3677	12.0713	16.843
Klhl29	-0.0510543	0.989347	1.11541	0.0171773	1.12948	0.000196603	0.621731	0.599293	1.16422	1.1801	1.37528	0.872272	1.07515	1.02415	0.73686	0.759582	1.27206	0.39154	0.223829	0.412492	0.518181	0.444838	0.159868	0.652915	0.830408	0.374419	0.187131	0.211796	0.478301	0.364595	0.412931	0.512072	0.617849	1.20396	0.992145
Lamb3	-0.128871	0.977232	2.09239	0.00172866	1.86625	0.000413055	4.90848	4.47536	11.5221	1.94476	16.9985	15.5838	8.55926	34.0767	7.73417	8.16871	18.7152	1.17276	0.192568	2.45376	4.66615	0.709755	0.0305646	4.43571	7.06419	0.754697	0.0568222	0.48591	0.374091	0.659248	0.255059	0.139122	1.70099	5.68366	13.19
Lcp1	-0.43198	0.869423	1.91068	0.00304796	1.48809	0.0028068	3.30738	11.3812	7.21196	0.243747	8.94879	11.431	6.51703	17.3986	9.81545	8.19971	14.3547	2.71146	0.656486	3.32704	3.79955	1.39366	0.651238	5.98435	5.24957	0.411812	1.71517	0.647079	0.996343	1.12146	0.349362	0.0494046	4.74178	14.7699	7.96407
Lgals12	0.217409	0.949977	1.03332	0.221162	1.89521	7.23e-05	0.778341	0.367323	0.594652	0.254688	1.16629	1.42191	1.28137	2.15935	0.658644	0.862164	1.72864	0.333313	0	0.361182	0.176449	0.144589	0	0.344991	0.634242	0.464447	0.0562245	0	0	0.1736	0.216322	0.137659	0.273503	0.394197	0.50676
Lhpp	-0.038391	0.990534	1.13078	0.000919434	1.75168	4.8e-15	18.3172	5.65408	17.8857	14.3745	17.4251	19.5362	25.2338	18.5177	12.123	13.6397	23.1932	5.06725	4.59497	5.76547	4.97936	4.73384	3.21986	6.63792	8.27117	6.58837	6.53892	5.55059	6.07755	7.58463	4.62469	5.06192	14.4649	17.2594	12.2252
Lrg1	-0.0821668	0.985061	2.08935	0.00172866	2.49579	8.94e-07	15.6295	29.6092	9.7081	7.36304	51.1031	42.9453	47.3671	57.9065	26.114	21.443	82.4743	1.51155	0.116653	7.24784	3.87086	1.22241	0.092576	5.86689	13.1453	2.00711	3.27003	1.10382	0.453229	0.289855	0.662176	0.280922	9.8748	18.7435	25.6905
Lrrc3b	1.01844	0.353301	1.73091	0.00973502	1.58421	0.00616756	3.20977	1.0689	2.83006	0	1.3152	1.26102	3.5309	0.5563	1.30384	0	1.53636	0.18475	0	0	0.293407	0	0	0	0.197746	0	0	0	0	0	0	0	0.629714	0	0
Lrrc4c	0.362922	0.89943	1.44219	0.061525	2.15425	3.71e-05	0.847525	0.439785	1.96919	0.288881	1.64219	2.83138	0.719779	2.43776	0.54548	1.38538	2.43401	0.140023	0	0.386914	0.0333563	0	0.0171517	0.282611	0.704406	0.0206589	0.0850306	0	0.335882	0.393813	0.0613412	0.104094	0.477266	0.566353	0.665554
Ltb	-0.574973	0.781338	1.68105	0.0099328	1.86904	3.91e-05	2.30187	2.02494	7.62018	2.06473	11.8938	5.71755	7.55055	13.3733	6.89567	5.24212	13.2794	1.44114	0.166829	2.2839	4.29136	0.964528	0.0882641	3.13243	2.69942	1.22259	0.711059	0	0.10803	1.10542	0.526112	0.535675	2.41512	9.05029	8.04355
Ltbp2	0.256653	0.943246	1.53754	0.0283265	2.2054	4.12e-06	24.6893	3.11687	51.8142	9.49164	32.3347	34.1115	24.0222	47.6044	19.941	13.0587	30.8578	2.63974	0.686827	4.68296	5.91107	0.513191	0.175531	4.40277	11.5601	3.67209	5.24413	2.34994	4.1837	7.53349	4.74679	3.86871	15.8013	18.3194	18.2395
Ltc4s	0.668528	0.653411	1.40656	0.00938335	2.53518	5.21e-13	21.5787	21.5696	24.7924	16.8352	26.9969	29.5658	47.5072	34.3128	22.463	29.2559	23.4116	1.28344	1.65081	6.49018	7.81339	3.10188	1.65945	4.98153	7.32656	6.83793	4.65466	6.24829	5.7725	10.1484	4.37304	6.89084	20.2527	14.2681	1.33511
Ly6h	-0.689215	0.669796	1.14767	0.0838011	1.5577	0.00012412	1.50158	1.41608	1.59447	1.58768	3.24599	1.44623	3.71165	3.38272	2.6858	1.11381	4.57642	0.765514	0.196927	0.82952	0.781545	0.467615	0.245586	0.254679	3.06287	0.591608	0.498071	0.354935	0.601164	0.55922	0.425848	0.81298	2.0087	3.22044	3.64911
Ly6i	-2.46272	0.000167788	1.13878	0.0938402	2.25504	1.81e-08	9.18967	2.0185	7.01833	8.13071	13.302	14.7343	15.2897	41.0653	9.25766	9.30625	29.9481	2.79102	2.33345	2.74085	2.77032	1.94581	2.77776	3.52073	5.22789	3.68891	2.20687	2.83079	2.44088	1.5858	1.9529	2.8097	5.48327	178.988	26.0466
Ly6k	-0.149912	0.969965	1.60691	0.00352332	1.99656	1.41e-07	34.0737	20.9114	58.3197	45.2729	63.4058	68.2279	72.3518	99.6443	39.5731	34.558	90.6885	10.843	4.08439	23.6041	21.8327	2.95176	3.47856	16.4335	28.6	14.5693	9.30849	13.8254	2.51582	15.5669	6.59735	7.67689	28.4519	59.7672	51.5944
Ly75	-0.622996	0.75669	1.8869	0.00535505	1.96468	9.66e-05	0.758725	0.819344	0.974847	0.508748	0.771216	0.946774	1.21397	2.24782	0.613977	0.258331	1.78605	0.162752	0	0.0961967	0.105739	0.173293	0.0271852	0.0689132	0.712644	0.0218294	0.0224621	0.072031	0.133092	0.00630494	0.205253	0.164987	0.865727	3.25993	0.873751
Mag	-0.0120611	0.998782	1.03944	0.25439	2.15343	9.02e-05	0.0709677	0.313986	0.584259	0.145137	0.229182	1.29647	0.792794	0.762584	0.214478	0.614145	1.35875	0	0	0.0343041	0.201103	0.14125	0	0.0327663	0.0903579	0	0	0.205492	0	0.161882	0	0.0784469	0	0.269566	0.607967
Mansc4	-1.59268	0.0774358	1.12839	0.121643	2.20771	1.47e-07	4.0438	3.07563	3.01509	1.87246	17.8391	13.5901	17.4954	23.1798	9.14666	7.52712	12.5629	0.99836	0.910564	1.9178	2.5945	1.72108	0.444694	6.48184	3.6915	1.20516	1.86013	0	0.272139	0.773518	0.662667	2.53017	2.8873	32.749	10.0659
Map3k14	0.168747	0.943176	1.33053	0.000207146	1.53121	6.51e-10	6.36791	6.99626	17.1489	10.2531	13.2048	12.0641	10.1743	13.5471	9.38834	9.65686	17.3784	2.71735	3.26627	4.69044	4.9552	2.15933	2.43012	4.23749	8.66118	2.8206	4.54518	3.74629	3.8576	3.935	3.66956	3.21784	7.93692	7.80675	10.7027
Map4k3	0.397284	0.652357	1.14095	2.06e-05	1.36394	3.41e-13	16.5341	8.43725	15.3258	11.7001	12.5964	17.3882	13.097	17.5389	11.0566	11.0956	18.3723	5.28504	5.27064	5.64848	6.49621	4.96657	4.95137	5.65753	7.38746	3.5783	7.07093	4.11203	5.60792	7.39399	7.43562	3.94686	10.748	11.3278	7.14307
Matk	1.26929	0.287561	1.76306	0.0120884	2.00791	5.97e-05	0.316524	0.820443	0.549599	0.745407	0.904472	0.657092	0.439878	1.99575	0.753682	0.647436	1.87314	0.273832	0.026416	0	0.407701	0.171816	0.0209638	0.345425	0.109911	0.202004	0.0259824	0	0.0513169	0.0291722	0.0249916	0.190844	0.0972238	0.255032	0
Mboat1	-0.0241586	0.994604	1.25048	0.0196081	1.30792	0.000236589	5.54255	5.12882	11.4784	5.65748	6.64913	9.06955	13.2791	15.8666	6.38974	6.46366	15.2934	4.44241	1.4149	5.87405	6.92915	1.96641	1.16606	1.97059	7.64185	2.31481	1.76635	2.05975	1.85005	3.92134	3.83562	1.44157	7.03014	5.62915	8.45535
Mei4	-0.1736	0.964148	1.59619	0.0125242	2.6599	4.05e-10	2.3555	1.0201	2.6041	3.09681	4.34675	5.37892	5.8365	6.87561	2.45767	2.18402	6.65737	0.333567	0.0772285	0.487968	0.357581	0.316271	0.122578	0.725033	1.57095	0.147643	0.227883	0.649573	0.350064	1.5778	0.487096	0.0619938	2.29286	3.87002	2.35423
Mfge8	-0.21114	0.946979	1.18949	0.0465971	1.16626	0.00344502	1670.66	974.862	2832.13	1059.26	3389.7	2692.31	3201.76	3848.44	1919.97	1511.48	3758.95	820.78	274.813	1440.64	1632.07	475.383	183.427	1818.43	2839.12	716.609	457.884	586.211	317.322	1076.72	524.341	521.156	1840.07	2129.16	1982.02
Micall2	0.203856	0.948607	1.18822	0.05929	1.11204	0.00797771	2.10167	0.251993	6.56653	2.62083	1.92026	3.58972	2.59195	3.80566	2.11722	3.37136	3.45954	0.823182	0.799988	1.90791	2.06992	0.527133	0.54151	1.27803	2.18641	0.697221	0.786857	1.18743	0.868464	2.09172	0.556509	0.906602	3.3427	2.62857	1.2735
Mylk	-0.044665	0.992279	1.3154	0.0214132	2.10744	9.74e-09	9.39099	4.39005	14.9064	10.8742	18.6073	14.6139	15.8163	18.0474	8.1674	10.0066	24.4809	2.6753	0.664714	4.40151	3.45079	0.735133	1.25486	2.59343	8.34605	3.1962	4.41813	2.85901	0.958695	5.22191	2.67747	3.32279	9.5116	14.1823	8.03569
Myo16	0.139144	0.974698	1.16115	0.156544	2.2857	3.03e-06	1.45505	0.163138	1.52996	0.278433	1.87957	1.9431	1.71102	2.54354	1.10579	0.397637	2.61478	0.121463	0	0.234446	0.253181	0.0846801	0.0464945	0.188578	0.698793	0.32481	0.126775	0.147832	0.0682877	0.731104	0.243881	0.0282176	0.922884	1.05044	0.328031
Myo1b	-0.0773645	0.982946	1.20144	0.0176183	2.69241	1.32e-17	12.1311	6.51485	19.9186	5.49008	20.3306	16.5023	12.8267	21.7591	13.5217	13.8799	14.9637	1.79876	0.483524	2.62808	3.65911	1.03705	0.878858	2.52596	4.06693	4.08518	3.06831	7.47794	3.45426	5.49478	3.64486	2.02835	9.85098	13.0365	12.7214
Nav2	0.278665	0.934274	1.18037	0.1703	1.42543	0.0166855	0.477833	0	0.0399632	0.010341	0.326584	0.3464	0.0981079	0.0592734	0.0840484	0.0262546	0.261388	0.0451113	0.0139257	0	0.0537321	0.00503202	0	0.0350188	0.0917412	0.00665569	0.0136972	0.131772	0.0135264	0.0192235	0.00658743	0	0.205014	0.0384131	0.0389857
Nckap5	0.810514	0.444778	1.13022	0.0213774	1.48596	2.23e-06	4.52267	3.28817	5.6674	3.95938	3.21832	4.45726	3.80676	5.56905	4.30434	2.53371	8.72745	1.3025	1.52965	1.96753	1.88867	1.49238	1.04919	0.868229	2.50792	1.59794	1.7947	0.827098	2.165	2.78124	2.07772	0.8683	3.32966	2.92345	0.469016
Necab2	1.32547	0.253996	1.68855	0.021342	1.28587	0.0241617	0.521268	1.23855	1.14439	0.355351	2.97396	1.25648	2.60511	2.07927	0.437604	0.300732	0.831682	0.465053	0.119634	0.419948	0.615471	0.172917	0	1.3237	0.442461	0	0.23534	0	0	0.0440389	0.226366	0	0.176125	0	0
Nfam1	1.34003	0.248679	1.90674	0.00619981	2.24088	2e-05	0.387317	5.18482	1.11849	1.42173	0.333546	1.22464	1.85684	0.6694	1.98093	1.85638	0.627471	0	0.0547024	0.172818	0.168854	0.0197665	0	0.110047	0.322439	0	0.726361	0.172539	0	0.196333	0.0517529	0.329335	0.342264	0.150892	0.663615
Nfkbie	-0.127797	0.964173	1.0002	0.0264572	1.79624	7.01e-11	29.5214	20.0702	57.77	24.6911	44.2842	56.3267	55.1768	59.4425	36.8446	24.9034	48.3454	11.2138	4.88019	13.8417	15.2147	7.82967	5.78359	17.3773	25.4719	10.4494	12.4482	16.419	13.0831	19.6354	19.6994	14.1813	37.9108	42.2695	29.6017
Ngb	1.15493	0.366785	1.43811	0.0641652	1.63524	0.0024642	1.48725	0.731122	0.454782	0.289676	0.365935	1.05121	1.68642	0.933968	0.588599	1.10318	2.38985	0	0.390093	0.3081	0.451549	0.211438	0.15479	0.147144	0.270515	0	0.0479613	0.307603	0.56836	0	0.138397	0	0.358934	0	0
Ngfr	-0.0971075	0.980858	1.32077	0.0313607	2.18629	1.92e-08	5.20592	5.21636	5.4958	2.85271	6.6926	9.25258	10.7203	5.57213	4.16544	13.5801	10.8734	1.27409	0.182934	1.68564	2.61163	0.842808	0.417385	1.40306	3.67887	2.31694	2.58651	2.0195	0.844018	1.45203	0.692281	0.440541	3.77041	9.30373	2.94476
Nkx1-2	0.286979	0.928168	1.52995	0.0431431	2.01211	0.000351876	0.315571	0.0258555	0.398363	0.32269	1.12101	0.240209	0.587552	1.13033	0.821258	0.0455152	1.58601	0	0	0.15254	0.11178	0	0	0.0971344	0.23438	0	0	0	0	0.0133304	0	0	0.106624	0.432856	0
Nnat	-1.034	0.457716	1.18987	0.151567	1.78028	0.000523933	0.652065	0.874231	0.351379	1.45478	1.63357	1.53415	0.41824	2.37419	1.43321	1.02598	1.81592	0.0705145	0.326515	0.286539	0.251969	0.432611	0	0.109477	0.603801	0	0.267629	0.343291	0	0.691118	0	0.131052	0.680983	4.12804	3.50402
Nos1ap	0.559547	0.754668	2.65984	7.06e-08	2.71417	5.59e-13	4.65342	3.8541	4.36406	5.37906	5.47749	8.04679	8.80283	7.01629	5.70695	3.89569	12.2747	0.511428	0.116086	1.56477	1.11082	0.28524	0.184252	1.09761	1.91592	0.177543	0.5709	0.14646	0.18041	0.743548	0.768783	0.335468	2.93949	2.68979	2.85988
Npy1r	1.55919	0.0540355	1.55047	0.00428331	2.59461	1.04e-12	38.1364	14.9869	67.8132	21.2886	27.2986	52.0609	38.8031	37.3656	32.7823	22.2324	26.8344	3.19184	0.759949	6.87144	5.78359	3.18163	2.59956	3.55847	9.50409	10.5206	8.78927	13.3901	16.3921	7.50978	6.52034	1.89321	11.8438	3.14439	10.1485
Nrn1	0.0869641	0.982298	1.09292	0.0844876	2.90239	3.65e-15	4.29442	2.76269	3.94578	1.01199	5.31906	7.74841	6.42145	3.26283	5.02052	3.76222	8.88189	0.315334	0.73007	0.563804	0.225356	0.386918	1.00427	0.195829	1.08005	1.62834	0.909576	0	1.79647	1.12874	1.01303	1.28931	0.788191	2.41661	5.2232
Ntng1	-0.266674	0.94165	1.06131	0.237133	1.5455	0.00677985	1.51301	1.25174	5.32275	1.66034	3.51163	3.70785	4.66489	7.26384	2.67665	2.77835	5.66996	0.175589	0.0169387	1.80162	0.941147	0.134656	0	0.630413	2.70166	0.340019	0.683087	0.213709	0.691024	1.60872	0.560888	0	3.02986	7.28895	1.02745
Ntrk1	0.195885	0.946979	1.83565	1.86e-05	1.90256	1.37e-09	58.3402	38.1527	103.585	42.5519	97.2685	103.155	130.42	114.888	66.5235	72.7883	141.829	17.8723	11.2961	32.2885	29.9814	12.3225	9.83454	31.1166	57.2199	11.0306	13.8659	15.5579	4.85024	26.6308	12.0409	14.1516	60.7156	54.4661	39.6081
Nxpe3	1.18516	0.307203	1.83958	0.003007	1.35543	0.00297038	0.0533968	0.104998	0.887998	0.728018	0.321886	0.467418	0.643599	0.365131	0.511023	0.693134	0.728414	0.269951	0.159313	0.154865	0.28371	0.159417	0.0778042	0.135595	0.178464	0.0117142	0.144645	0.0773073	0	0.060901	0.150723	0.0590243	0.0631455	0.135216	0.182976
Nxph1	0.469292	0.836514	1.91687	0.00122072	1.11033	0.0202831	16.0694	10.1631	36.41	15.1327	25.1429	26.2276	34.7088	36.31	14.6524	17.5741	26.6506	8.05233	1.8475	13.5601	20.5647	3.19634	2.79908	7.88393	25.3129	4.06714	1.76211	7.76973	0.870071	4.83792	1.69492	1.88752	19.4101	10.6943	6.32154
Orm1	-0.485578	0.811887	1.08886	0.192518	2.05188	0.00024846	0.775288	1.19783	0.0729457	0	0.763034	0.843056	0.781434	2.48844	0.669449	0.958462	1.27231	0	0	0	0	0	0	0	0	0	0	0	0	0	0	0	0.299374	0	3.32087
Orm2	0.714966	0.694921	2.77507	7.87e-06	2.53073	2.27e-07	1.55058	1.6334	2.11543	3.0201	3.14752	4.72111	6.25147	4.43592	2.11992	1.34185	4.4531	0.263497	0	0.428292	0.313851	0.293922	0	0.715912	0.8461	0	0	0	0	0	0	0	1.94593	0.981627	0
Orm3	-0.215466	0.949444	1.23062	0.14064	1.94898	0.000589205	0.222084	2.1835	0.146269	1.66535	1.62564	2.02857	5.87592	3.90503	1.67795	1.15313	2.01971	0	0.101939	0.644101	0.314663	0	0	0	0.636217	0	0	0	0	0.450302	0	0	2.55126	0	1.99768
Pbx3	0.0905628	0.978227	1.01834	0.0506863	1.35849	1.91e-05	5.10925	0.502336	4.59231	4.13863	4.6717	3.61457	5.44258	5.54887	4.32958	4.62955	8.42993	2.35957	1.54508	2.29536	2.04399	1.23625	1.81737	1.35988	2.90822	1.10768	1.95392	1.7405	1.23277	2.71178	1.25294	1.19599	4.08219	4.10975	1.98252
Pcdh11x	0.576079	0.790594	2.11755	0.00163083	1.58098	0.00388985	1.76123	0.369673	1.52492	0.161884	1.12902	1.08455	1.09371	1.77848	0.378776	0.599384	2.48168	0	0.0181669	0.363493	0.280385	0.0722099	0.0792952	0.328924	0.900759	0	0.0893434	0.057301	0	0.225702	0.0343746	0.0437494	0.414551	0.651455	0.415348
Pcdh15	-0.425864	0.874567	1.45961	0.0520639	2.17983	1.55e-05	1.21511	0.468316	0.659444	0.397607	3.11832	3.06336	2.61768	4.81447	1.85084	2.05261	3.32217	0.254395	0.00892399	0.441692	0.454515	0.270871	0.0354106	1.1041	0.519829	0.29003	0	0.11259	0	0.216813	0.109757	0.150435	0.610911	1.25542	1.74049
Pde1b	-0.0585669	0.99073	1.78369	0.00377168	1.45602	0.00158424	8.92061	7.99928	24.9939	7.80457	21.0196	18.9773	16.3328	35.1408	11.3869	8.4993	23.0043	5.39214	1.09369	6.51718	8.43992	2.23625	0.402223	6.19819	15.0761	1.52991	1.41682	2.35586	3.93837	3.54976	2.06943	1.22055	5.79252	20.3821	14.4379
Pde2a	0.474084	0.82138	1.41412	0.0190994	1.02131	0.0203033	8.01402	2.75975	18.889	8.90197	14.5648	13.3151	11.0502	11.7628	6.5775	10.3852	14.779	3.48415	0.765581	6.07614	8.64577	1.99721	0.844668	6.59262	13.9459	2.23111	3.80181	3.65158	3.08333	3.50558	2.15524	1.03425	8.17825	6.20662	4.00776
Pde4d	0.571692	0.659112	1.42589	0.000991653	2.36806	5.1e-16	4.26423	1.16348	3.15789	3.72757	2.13481	4.59703	3.62282	3.4082	3.30919	1.80096	3.8087	0.194162	0.486991	0.493116	0.462533	0.514381	0.698633	0.90434	0.740363	1.66508	0.626381	1.06341	1.49185	0.65157	0.939185	0.586384	2.1922	1.96332	1.76537
Pdlim3	-0.585826	0.786223	1.08848	0.199405	1.49019	0.00464689	9.62793	4.86674	15.62	16.1675	48.0613	33.2895	39.082	59.1411	21.2066	18.9233	41.6579	5.69407	0.499359	15.3027	11.6376	1.29918	0.871846	15.3701	24.7595	2.72077	1.76818	5.35517	0.194015	9.45758	3.02357	3.2469	14.5928	21.2126	36.161
Pf4	-0.13594	0.97556	1.34388	0.0742323	2.89048	9.23e-10	7.17737	3.0243	3.66596	0.599124	3.91039	8.02774	9.30119	7.58367	2.95121	4.81685	12.0591	0	0.403407	0.424821	0.622613	0	0	0.811553	1.21224	0.514146	0.396785	0	0	1.6335	1.78106	1.29531	2.07863	6.49114	5.01936
Pfkl	-0.147794	0.951026	1.13566	0.00524588	1.67865	1.78e-10	7.01871	4.47981	19.4304	10.9813	12.4057	15.835	13.882	13.5104	12.2635	7.68697	12.7551	4.35247	1.96469	4.27144	4.23867	2.64126	1.81067	4.05871	7.11983	4.34164	4.17657	5.99702	3.6115	4.46769	4.03729	4.01911	8.98824	14.7432	11.651
Pgf	-0.464956	0.847904	1.88518	0.00337785	1.81165	0.000160387	40.9102	13.5497	25.6935	22.0446	52.1684	73.5143	60.8036	76.4293	26.8376	27.421	94.636	9.10038	2.63991	19.9848	16.1439	2.59179	1.06729	10.0705	34.0575	4.80883	6.36897	3.14214	1.16115	8.38854	1.31947	1.43942	17.8191	51.7296	64.0514
Pipox	0.769888	0.662654	1.73913	0.0166875	1.75514	0.00153079	1.63251	1.68954	1.52792	0.58573	1.0729	1.37345	2.32383	0.335734	1.94753	2.45372	1.06928	0.408829	0	0	0.791303	0.199515	0.0938966	0.277693	0.136747	0.376989	0	0.248792	0	0.283101	0	0	0.870926	0.652734	0
Pknox2	0.293391	0.840216	1.22789	0.00030211	1.26539	7.8e-08	20.3761	9.99257	28.7851	12.8839	16.4029	21.5791	22.803	26.1068	16.8082	17.548	22.4743	6.87921	7.04852	9.65899	11.6457	4.58779	4.1953	11.2257	13.144	5.76579	7.73277	7.98074	7.24137	8.09583	7.99361	5.33165	15.6151	17.6668	9.97173
Pla2g2d	0.0452404	0.992693	2.33548	1e-05	4.11898	1.68e-26	9.50646	4.4786	9.36563	2.21421	18.2495	25.1458	28.273	32.735	10.1354	10.8319	26.2778	0.848126	0.436357	0.91904	0.95408	0.262794	0.115432	0.21946	2.09296	0.973248	0.28613	0.688167	0.423844	1.787	0.619243	0.525417	4.04179	5.86783	9.06021
Pla2g5	-0.450351	0.861742	1.75441	0.0141455	1.92807	0.000313804	9.37477	14.5263	7.53279	8.64041	38.4288	34.7664	43.2579	52.896	20.8149	24.2735	59.5546	4.5499	0.309825	13.0508	7.75714	0.348302	0.0819595	3.60123	16.9494	2.20472	1.38826	1.08581	0	0.855381	0.977064	0.248706	9.73063	28.1078	19.4355
Pld5	1.13201	0.313143	1.54694	0.0340595	1.54281	0.00895763	0	0	1.23393	0.11106	0.149065	0.15501	0.93392	0.238718	0.12309	0	0.175452	0	0	0.0984361	0.0288534	0.0135106	0.0296726	0.0376093	0	0.0178701	0.018388	0	0	0.0619365	0	0	0.0275225	0.0515683	0.0174457
Plek	0.906738	0.548297	1.16461	0.130812	1.32613	0.00749655	1.04652	7.96388	1.18552	0.913174	1.35185	1.56133	1.64903	0.572492	1.2862	7.20892	1.18216	0.82162	0.384291	0.627269	0.32621	0.888718	0.640447	0.676459	0.919393	1.15711	0.66147	1.57574	0.970503	1.41109	0.23632	0	1.30123	1.48405	0.358613
Plin1	0.77657	0.653411	1.48995	0.0540568	2.34548	1.4e-05	2.68796	8.72114	1.26875	0.12216	8.39111	12.8218	25.5499	2.66953	5.41569	9.07188	12.3513	0.373035	0.164507	0.952816	0.571271	0.267498	0	1.61336	3.19422	0.550373	0.606775	0	0.0798947	0.0908359	0.389092	0.79233	1.96777	0.113445	0.230272
Plppr1	-0.836883	0.593745	1.34544	0.093562	1.32687	0.0282257	1.02393	0	0.530893	0.297028	2.44833	1.72463	1.53708	4.7458	1.29486	1.01806	1.9187	0.0777449	0	0.379104	0.67908	0.289073	0	1.26738	0.99857	0	0	0	0	0	0	0.0481632	0.485818	1.37919	3.78866
Plppr5	-0.62094	0.71577	1.64594	0.00453298	1.46637	0.000358941	0.859554	0.982678	5.31889	0.599589	3.24493	4.71691	2.89125	5.85815	2.2554	2.17964	4.84142	0.784691	0.60558	0.888951	1.33116	1.28642	0.742732	1.56899	2.11246	0.543781	0.324895	0.115763	0.0356493	0.891689	0.815987	0.17677	2.36391	3.84709	4.19556
Plvap	-0.650175	0.731744	1.16905	0.132161	1.30747	0.00964485	57.4224	25.6737	83.5229	49.5994	109.686	141.309	92.119	265.947	87.243	67.2398	228.282	31.9743	5.0838	62.3083	73.8153	5.56756	4.96557	31.3113	146.657	24.5218	19.3475	18.0086	7.90081	24.9402	12.7641	13.5612	43.7259	172.81	127.361
Plxna2	0.416099	0.731744	1.52368	7.87e-06	1.37089	2.38e-08	2.96333	2.37057	3.42701	2.74651	2.59547	4.31001	2.6249	3.03153	2.69535	1.70962	3.69304	1.23052	0.842539	1.57151	1.23424	0.72758	0.611978	1.19223	1.68844	0.402684	1.58719	0.720676	0.749023	1.08421	0.790354	0.98011	2.05504	1.85138	2.32541
Plxna4	0.0545405	0.991275	1.45892	0.0329755	2.12183	2.66e-06	0.543214	0.127879	1.44116	0.458978	1.13656	1.09487	0.971655	1.47236	0.58577	0.67534	2.34374	0.136516	0.0632133	0.576929	0.140924	0.172583	0.122629	0.0494546	0.272757	0.040283	0.0414504	0.35446	0.218313	0.318019	0.152834	0	0.341229	0.590916	0.917613
Podnl1	-0.610979	0.762357	1.57935	0.0369449	1.91106	0.000556599	0.142536	0	0.281632	1.67129	0.626015	1.73595	0.234655	1.44808	0.689237	0.246698	1.69198	0.0678213	0	0.220476	0.121173	0.208044	0	0.105296	0.163333	0.0250157	0	0.16509	0	0.130054	0	0	0.423806	1.01064	2.27121
Ppm1h	-0.185979	0.947911	1.27661	0.0154695	1.86659	2.47e-08	1.25337	0.781779	1.49121	1.28623	1.59583	2.01068	2.40888	3.08067	1.42556	1.30624	3.04477	0.400789	0.247445	0.872942	0.630141	0.357653	0.14728	0.945813	0.600577	0.555841	0.121692	0.390239	0.168244	0.77197	0.444795	0.446922	1.10197	1.92822	1.2931
Prodh	-0.383018	0.881534	1.51864	0.0161988	1.45416	0.00101724	5.29049	1.52154	8.24883	2.94412	8.55414	5.64335	7.19454	10.0198	4.42323	4.73404	16.5719	2.39743	0.792944	3.20097	3.26352	0.668564	0.235982	4.28711	5.04053	1.57909	1.00741	1.66737	0.577653	1.18582	0.218805	1.67087	3.74531	11.1642	5.58054
Prr16	0.643098	0.58236	1.45928	0.000573919	2.38589	7.12e-17	15.9398	14.5334	14.9212	15.7337	17.7651	28.6143	14.0692	15.4956	20.4123	22.5114	15.1483	3.67284	2.26759	4.7013	3.93725	1.58756	1.49027	2.92242	6.09339	8.94115	3.27586	7.59934	4.3363	4.04975	3.65375	2.30378	8.00681	5.37537	13.5892
Prr5l	0.49826	0.786824	1.45813	0.0075619	1.12914	0.00340626	1.59843	1.08044	4.3163	1.08966	3.26062	2.40298	3.78272	4.15735	1.57	2.10946	0.516433	0.879396	0.752037	0.985117	0.962519	0.967681	0.698716	2.10331	1.32285	0.227931	0.306702	0.925672	0.427593	0.688712	1.21473	0.397548	1.32318	1.61907	0.941422
Ptafr	1.58019	0.0719735	1.76131	0.0122901	1.69477	0.00355381	0.0236006	3.71262	0	0	0.213404	0.071858	0.999083	0.0461092	1.26009	0.816946	0	0	0.0216659	0.0456319	0.0334389	0.0782889	0.0171941	0.0435863	0.0450734	0.02071	0.0213103	0	0.0841783	0.0358898	0.061493	0.104351	0.0159482	0	0.0404364
Ptger2	-0.587885	0.768395	1.68076	0.0115667	1.24452	0.010758	1.32807	0.251986	0.828659	0.127067	0.682205	1.02865	1.78089	1.29735	1.24401	0.161305	1.31597	0.277158	0.470569	0.202724	0.528196	0.324619	0.373445	0.193636	0.637809	0	0	0	0.124656	0.141728	0.202362	0.30906	0.503832	1.47503	1.69662
Ptprt	0.576329	0.77431	1.25342	0.131732	2.37132	1.72e-05	0.361427	0	0.00933503	0.17392	0.280736	0.561017	0.341673	0.19384	0.135646	0.196251	0.644499	0	0	0.034256	0	0.0282104	0	0	0.0631618	0.0248753	0.0511925	0	0	0.021554	0.0123101	0	0.0909899	0	0.0607114
Rad51ap2	0.88834	0.570896	1.09015	0.222532	1.24414	0.0391407	0.594765	1.30243	0.498558	0.110579	0.372505	0.329257	0.381487	0.316912	0.136174	0.0935821	0	0.0643181	0.0248185	0.0784079	0.0383046	0	0.0196961	0.0998572	0.0688428	0	0	0.156563	0	0.342602	0.0704409	0.537911	0.200958	0.0684599	0.324243
Rap1gap	-0.653241	0.727225	1.44225	0.042816	1.44199	0.00325829	0.310998	0.366924	1.24263	1.18725	1.81226	1.83069	1.07274	2.24814	2.06777	0.251191	2.02448	0.147978	0.209369	0.761667	0.851908	0.123799	0.135946	0.689232	0.844737	0	0.224653	0.360207	0.0739508	0.283763	0.288116	0.0458365	0.364274	2.54637	1.95379
Rapsn	-0.525049	0.816667	1.04542	0.212923	1.47066	0.0038879	3.36714	3.73092	9.96191	4.15358	7.38729	9.43845	9.67872	15.5064	4.84579	5.27274	15.1959	1.84374	0.0981306	2.79017	3.48343	0.212755	0.116815	3.20797	8.50622	2.43883	1.01346	1.85711	0.762531	1.86938	0.417777	4.13556	5.3453	10.7597	13.2324
Rasa4	0.613781	0.60732	1.49789	0.00030211	1.2228	3.91e-05	4.54385	2.44647	8.27972	7.90617	5.11488	6.19275	6.79347	7.69379	5.31858	5.09311	10.916	3.88653	2.04595	2.63567	2.54455	2.06716	1.45027	2.53749	5.20681	1.48101	1.58254	1.25305	2.16092	3.56463	1.22152	1.05238	3.91858	3.99982	2.66923
Relt	0.03598	0.994304	1.83214	0.00431413	1.87055	7.34e-05	11.5351	3.31647	20.0345	7.26811	23.7059	16.7813	15.0517	26.2435	14.5938	8.49668	20.4993	2.47202	0.165892	4.89155	6.01685	1.15893	0.263306	7.28651	5.77117	2.22003	1.33255	2.09299	0.483405	2.38162	0.941684	2.33042	6.10565	12.2027	13.2102
Rgs5	-0.25471	0.944962	2.5897	1.84e-05	2.88007	2.17e-09	45.8306	30.3079	13.7468	30.7144	73.7745	104.864	82.823	102.929	45.9163	52.5914	98.2592	3.16585	0.269332	8.69119	7.36354	0.764674	0.595427	1.43197	20.8383	2.35383	3.51953	1.33495	1.27067	1.50842	0.546021	0.83392	23.2666	67.6863	41.5781
Rhod	0.0447237	0.990534	1.31577	0.000804632	1.60567	1.49e-09	14.8705	15.0721	22.4997	15.0298	13.4488	16.4325	22.145	21.369	11.0474	12.3222	20.6113	4.09786	2.26646	8.21491	6.91469	3.23781	2.96989	4.66557	10.2709	4.83676	8.08752	8.31248	6.86036	6.49018	3.3909	5.33114	18.8949	12.6491	17.1169
Ripply3	0.0687421	0.984776	1.37537	0.00401227	2.29739	1.81e-13	10.5963	6.28396	16.1734	9.63138	13.8085	16.729	26.7007	22.4001	11.8043	12.3235	22.2734	2.73436	1.02938	4.82388	4.44844	1.63663	1.75637	2.89919	6.53158	3.78826	2.07559	1.94808	2.29967	7.50277	3.01901	3.34657	9.88829	10.1511	10.3744
Robo2	0.306073	0.912914	1.40104	0.020274	2.08319	1.44e-07	4.61719	2.30614	9.13685	2.95309	8.03427	7.52773	4.17457	13.335	6.32244	4.09623	10.8124	1.21913	0.426779	1.96116	0.988027	1.03745	1.10075	1.90251	3.05371	0.101988	1.34518	3.3653	0.527596	2.59756	1.2113	0.747466	2.56319	4.50827	3.71108
Rps6ka6	-0.271776	0.94165	1.35172	0.0834236	1.25945	0.0231747	0.452849	0	2.41316	0.56129	1.64855	1.56683	0.726152	2.17164	0.870926	1.85257	1.28083	0.489712	0.264552	0.318395	0.61246	0.109252	0.104975	0.456182	1.14005	0.0903146	0.353142	0	0	0.438234	0.250288	0	0.625939	2.6323	0.529019
S100a4	0.636694	0.528866	1.17752	0.00329253	2.73787	3.02e-26	53.4317	72.53	32.6937	44.8846	45.7169	59.3017	99.7191	55.563	38.0262	39.0795	43.5601	3.89557	5.53807	7.33171	5.12843	8.69076	13.0595	8.11716	7.3517	19.8137	19.7654	9.98165	22.7466	28.8322	10.928	28.1977	32.496	21.1686	38.391
S1pr3	-0.127236	0.97594	1.11504	0.120862	1.55588	0.000429856	77.451	38.6955	206.186	64.3607	167.282	134.724	123.063	233.803	118.232	75.1422	159.686	22.6343	5.97493	49.3374	63.0597	14.8845	4.16994	75.8501	84.8297	26.2385	25.2532	45.4517	26.7306	48.9637	42.7283	26.9155	74.432	176.23	86.1773
Samd5	-0.245479	0.946979	1.00763	0.268015	1.60837	0.00215851	0.172015	0.135298	0.475828	0	0.755484	0.733239	0.525915	0.436892	0.207945	0.535894	0.428141	0.204619	0	0.0332592	0.0974887	0.0456492	0.150385	0.0953046	0.284718	0	0.186386	0	0.061354	0.0871952	0	0	0.278976	0.392033	0.176834
Scube3	-0.272945	0.941525	2.58048	2.06e-05	2.02535	3.39e-05	0.205011	0.390531	1.2321	0.803602	1.13654	0.760752	0.48215	2.82878	0.271067	0.665301	1.52099	0.106693	0.141153	0.346841	0.435709	0.0170017	0.028005	0.0354956	0.30181	0	0.0231394	0	0.0685527	0.0714456	0.0111285	0	0.675368	0.762497	1.32819
Sec14l4	0.249834	0.946979	1.38135	0.0755248	1.32673	0.0127587	0.0795263	0.0521263	0.122215	0.61442	0.331014	0.282494	0.0935162	0.233059	0.427279	0.412926	0.431406	0.1892	0.146014	0.20502	0.0375593	0.0175872	0.0772515	0.0734357	0.0337517	0	0.0478724	0	0.0472755	0.0806246	0.0460469	0	0.0895672	0.302076	0.113548
Selplg	1.66017	0.071182	1.59469	0.0336549	1.78002	0.00188961	1.12074	4.69927	0.02171	0.988724	0.113547	1.05382	1.97684	0.161002	1.66034	1.48333	0.82044	0.156843	0.211825	0	0	0.0656076	0.120075	0.152192	0.146892	0	0.922684	0	0.235143	0.0668362	0	0	0.0222748	0.125208	0.0282387
Sema3f	0.926076	0.422187	2.0947	1.26e-05	2.65104	4.86e-14	9.03131	1.81569	13.9458	5.69106	8.28946	9.85926	10.8878	9.58846	5.65766	6.12986	8.57302	0.601857	0.487703	2.07882	0.896089	0.369243	0.479196	0.911053	2.73783	1.84255	1.09645	1.46503	0.76697	1.87224	1.27436	0.727061	3.8464	2.62652	3.74928
Serpina10	-0.320223	0.922543	1.30934	0.0989777	1.48388	0.00649887	43.9046	13.5846	41.0382	16.6561	60.0677	78.6966	49.8716	66.2876	44.0683	28.2535	68.5348	10.2168	0.979476	21.7124	15.873	2.68987	0.0388658	15.7144	40.1085	5.28989	5.53954	3.70729	0.951387	16.8201	9.22029	3.30228	28.2989	67.6802	40.8571
Serpina1a	0.362256	0.896576	1.43828	0.0397689	1.7528	0.000191578	2.22597	2.88247	6.11457	1.18435	6.59239	4.13263	5.55431	7.90234	3.44569	2.53711	6.02893	1.0979	0.0498411	1.41714	1.00001	0.396218	0.0395541	2.8075	2.28115	0.571707	0.392184	0.314412	0.0968236	1.48612	1.17884	0.840191	2.05453	2.54343	1.76741
Serpina1b	-0.39684	0.884997	1.40149	0.0604006	1.30913	0.0145712	131.387	79.5015	252.407	85.7769	241.391	276.197	227.62	383.612	132.654	119.525	409.404	68.9789	2.91018	106.65	116.711	15.6282	2.34507	85.6566	213.701	37.8324	20.169	27.9611	15.2208	79.7031	21.0095	10.5664	150.579	302.575	226.993
Serpina1c	0.450132	0.842932	1.3465	0.0456485	2.66976	1.39e-10	1.95511	1.92224	3.90455	0.945862	6.49031	5.1847	6.15549	8.99489	3.93914	3.05637	5.01112	0.37511	0.115796	0.54874	0.446793	0.502108	0	1.63066	1.16435	0.664121	0.512527	0.365236	0.112475	1.47059	0.547759	0.278858	1.32117	1.75677	1.13461
Serpina1d	-0.50207	0.829205	1.42029	0.0560243	1.38145	0.00891226	7.82001	4.84318	12.653	4.5334	16.014	16.4983	12.5264	22.4962	7.19554	7.56663	21.3383	4.46801	0.339163	5.71466	5.06011	0.939591	0.0448602	5.0036	11.6814	2.05327	1.22318	1.78295	0.329437	3.77673	1.49742	0.408385	8.2803	19.1009	14.4008
Serpina1e	-0.457021	0.858551	1.31903	0.0900818	1.28093	0.0196706	17.8756	10.6093	35.2119	11.3685	38.9776	37.7502	31.9788	58.4019	19.7098	17.8274	57.0757	9.59463	0.600372	15.3845	17.9916	1.91632	0.119114	13.638	30.4965	5.35626	2.41128	4.41854	1.84666	11.7409	2.556	1.80727	21.3969	46.8532	33.2885
Serpina3f	-1.35362	0.143036	1.13157	0.0668385	1.92149	3.31e-07	18.4042	8.0338	16.4469	17.1795	21.883	26.623	18.1396	28.0493	13.963	22.4032	38.4899	4.76914	0.876322	5.97999	7.41172	1.89993	1.19618	3.70217	16.8939	4.25531	6.37834	7.51821	6.26477	5.92268	5.704	5.23368	26.3958	91.7593	42.2295
Serpina3i	-0.688395	0.68598	1.24609	0.0673567	1.68475	0.000109436	9.16878	8.17072	8.94248	7.28771	19.6053	22.3927	11.6075	13.2635	14.189	12.9654	17.8533	3.15597	0.214906	4.1868	6.41254	1.06129	0.397951	4.32336	12.0962	2.1912	3.34683	1.58164	1.73952	2.82818	1.21991	5.95166	11.6271	25.194	14.9073
Serpinb8	-0.450148	0.809372	1.17672	0.0358916	2.49942	2.37e-13	4.5402	1.881	7.71075	3.85425	8.5083	11.2155	6.9842	11.4924	7.33532	7.90747	6.94319	1.56248	0.366994	0.772949	1.61833	1.70501	0.644906	0.949241	2.45407	0.927122	1.31496	0.661459	1.83327	4.50157	0.868014	1.45195	4.59244	7.91782	7.779
Sfmbt2	0.81694	0.632203	1.14076	0.18921	1.95099	0.000302095	1.46075	0.610918	2.52007	0.639096	1.23449	2.15743	1.7049	2.34276	1.5045	1.30185	1.32533	0.0129674	0	0.548012	0.278017	0.0361616	0	0.382517	0.444147	0.143489	0.265767	0.25252	0.563788	0.458644	0.549136	0	0.596685	0.469282	0.196114
Sh2b2	0.17782	0.946979	1.34956	0.00255626	1.85429	4.37e-10	9.58415	5.51158	12.6842	6.90339	11.4849	11.9295	13.6092	9.06801	10.4141	10.224	12.6083	2.76056	1.52175	2.65145	4.69729	1.15974	1.27354	2.7274	6.48513	1.85132	2.61254	4.36347	1.82748	4.06382	4.55467	1.86565	8.00402	9.73084	5.08642
Sh2d3c	0.350101	0.861742	1.55587	0.000966558	1.8891	2.83e-09	2.37588	1.71121	4.20312	1.16765	4.48462	3.28051	1.65681	4.29098	2.75526	4.06429	2.75047	0.920161	0.431149	1.09503	1.13515	0.696492	0.241526	0.535724	1.49493	0.436371	0.59869	1.59989	0.640494	0.686195	0.74382	0.366456	2.12823	2.13373	1.08869
Sh3tc1	0.779272	0.641172	1.74196	0.0160774	1.41496	0.0178619	1.35865	0	2.35601	0	0.903437	1.07346	0.930278	1.14241	0.155928	0.863211	0.345737	0.0409156	0.0473646	0.349151	0.0974692	0.01141	0	0.0476427	0.503631	0	0.201877	0	0.0613417	0.0610244	0.0149369	0.038021	0.116217	0.261303	0.50093
Shisa2	0.284342	0.934703	1.60781	0.0318631	2.13737	8.35e-05	1.91109	0.778429	3.43441	0.446675	2.33935	4.0316	3.1783	6.88079	1.54019	0.945049	1.80335	0.129905	0	0.105575	0.696281	0.126791	0	0.478999	0.729976	0.47915	0	0.474319	0	0.235266	0	0.0603572	0.18449	0.795052	2.47919
Shisa4	-0.177132	0.937925	1.03065	0.00768829	1.34558	3.42e-08	7.30307	9.28652	11.2232	7.43462	22.3266	14.0087	19.5229	20.9267	10.5452	6.99411	16.2196	4.74907	2.81584	9.88437	7.7261	4.06998	4.22103	7.37318	8.70956	4.52874	4.52811	3.1015	3.82044	4.54107	3.76344	3.44437	8.68575	11.3427	10.1354
Siah2	0.28692	0.886282	1.12541	0.0144675	1.99064	6.6e-12	16.4082	3.59617	12.5178	13.7023	6.94738	19.0468	9.04437	7.78055	13.4992	10.8271	9.52271	1.30122	1.97703	2.67683	2.76072	1.90505	2.04217	3.25127	4.61351	4.31956	4.07436	2.57352	4.38934	4.92113	8.34271	4.45879	11.804	9.69508	6.6476
Slamf8	-0.0681653	0.987101	1.185	0.0539506	1.59139	4.3e-05	16.9988	8.8943	28.5436	18.1854	19.1863	23.3803	27.4108	32.7178	12.801	9.39434	35.6877	3.70381	1.31331	8.13546	12.0425	2.48447	1.25683	6.37201	17.5182	8.30762	7.52259	4.62972	6.00307	8.31816	5.44507	5.20918	16.8324	27.7561	14.9951
Slc12a7	-0.313124	0.898573	1.03462	0.0900818	1.1981	0.00164619	3.22866	0.690797	8.02104	3.94582	6.99428	5.2463	6.27525	6.63476	4.21314	3.27177	3.52318	2.42775	1.01359	1.85985	3.15242	1.35404	0.877515	1.56021	4.41965	0.763353	2.12985	1.06567	1.90937	2.17086	0.987995	2.58885	3.18789	9.12905	3.81211
Slc15a3	-0.694212	0.683985	1.62878	0.00819619	2.1561	3.22e-07	3.82627	1.12685	5.48142	1.8992	5.06408	5.85186	5.53609	5.95973	5.18681	2.96025	6.49867	1.30043	0.145684	1.02278	1.04929	0.163776	0.205539	0.700134	2.44708	1.16047	0.413957	0.714791	0.0943374	1.01	0.689143	0.701671	2.63328	11.1627	5.36245
Slc1a3	0.824365	0.30523	1.14196	0.00346242	2.4148	3.79e-22	33.2116	16.4979	46.4118	32.9317	24.4841	32.4401	30.4512	51.5387	27.6862	27.9035	35.0544	5.29519	2.73619	9.65468	6.30709	2.61945	3.66609	4.62881	11.2861	12.6868	16.7593	12.5532	13.8754	13.8625	12.6575	10.9108	17.2115	16.688	16.7958
Slc22a3	0.43154	0.873665	1.69007	0.0163159	1.35385	0.0126715	10.3709	6.02631	21.218	7.45429	23.32	19.5955	27.5042	40.8351	15.338	9.972	23.2123	3.67473	0.630211	10.903	11.9846	1.21995	0.0357241	8.69365	14.9369	0.430291	1.66036	2.83968	0.655862	3.93967	1.3841	0.921443	8.83061	6.02227	4.72581
Slc25a35	-0.661099	0.659112	1.3058	0.0192789	1.16959	0.00194687	3.12942	2.98427	3.50231	0.866168	4.54901	4.76415	4.53766	7.44717	5.04885	2.93214	7.95123	1.95925	0.583215	4.07174	2.96708	1.483	0.617123	1.78165	4.26906	0.474895	1.14728	0.545051	1.34279	1.20465	0.694819	0.728257	2.16242	5.54126	6.51079
Slc25a43	0.694836	0.675376	1.32308	0.0438234	1.86247	7.85e-06	1.33596	0.985126	2.28771	0.546439	1.5244	0.711841	1.17823	1.89233	1.54772	1.04051	3.32518	0.0794591	0.429254	0.516617	0	0.132951	0.389324	0.616822	0.595343	0.293083	0.482524	0	0.476508	0.507903	0.464125	0.147676	0.361113	1.18406	0.572246
Slc2a1	0.613482	0.659112	1.37354	0.00402031	2.10337	3.12e-11	57.0919	40.0435	109.163	32.9944	50.4985	72.0786	73.2138	95.2997	49.0563	26.8403	67.1041	12.5722	5.65224	15.5014	16.7474	7.57988	6.18874	14.5024	24.2932	12.886	12.3378	15.6352	8.04438	29.9916	35.6021	21.5458	41.8063	45.0228	21.0418
Slc2a6	-0.228232	0.947911	1.18618	0.168488	1.33765	0.0232134	2.9129	0	5.52609	0.820196	4.53984	4.19351	2.75515	7.48492	1.37154	1.86319	5.7892	0.564948	0.203464	1.25498	1.03179	0.231066	0.0230672	1.5788	2.58002	0.916872	0	0.366718	0.0564656	0.946925	0.439985	0.349987	2.07538	4.73045	3.3634
Slc36a2	0.152795	0.959506	1.20132	0.0134338	1.67192	9.12e-08	26.3973	19.8386	26.23	16.9111	50.8668	36.5822	29.7944	73.2864	30.4373	25.2598	36.0277	10.6771	3.27653	15.0658	15.7216	6.11909	4.14498	21.5367	17.6597	10.0781	5.48824	12.2788	6.74325	10.2103	8.0719	7.81239	10.5548	20.0895	28.1238
Slc45a3	0.316436	0.898573	1.55071	0.0036499	1.42159	0.000162765	7.96915	0.909891	8.80417	10.3395	7.51586	8.6881	11.2755	8.0359	5.67147	6.36248	10.8527	2.66042	1.41597	4.49826	3.46021	1.07448	0.936435	3.72689	4.79505	2.23328	3.15685	0.744364	1.5129	2.99712	1.67453	0.73882	5.71525	4.62192	5.79195
Slco2a1	0.307964	0.92101	1.76436	0.00401227	2.17309	6.02e-07	30.8182	26.1359	116.907	20.4576	77.6579	76.0454	61.6423	101.626	47.1053	30.5375	100.752	7.92434	1.46539	12.9832	20.9581	3.65717	1.65913	14.7006	27.0171	5.99516	7.12981	11.0929	6.37668	15.5572	13.5125	4.42294	32.2451	40.3407	35.5543
Slco2b1	0.385962	0.84117	1.3064	0.00902166	1.18771	0.000580987	65.3023	51.3944	176.98	57.9402	101.843	110.331	111.648	154.914	74.5687	67.8548	123.358	48.7568	13.7597	59.7975	62.4325	20.7719	12.5755	42.9688	93.3225	24.5516	34.6572	35.8546	16.4923	51.6146	20.7263	27.505	57.1034	58.9914	70.5291
Sncaip	0.835489	0.536019	1.24364	0.04302	1.73663	8.51e-06	4.44851	1.33704	6.98312	3.17399	5.79601	6.00032	7.23676	11.1004	3.48297	3.23134	8.25233	1.61767	0.740591	2.80765	2.12275	0.321132	0.638113	1.78786	3.16947	0.647239	1.41524	1.86874	0.49327	2.18487	2.04192	0.866265	2.95937	1.54674	0.868818
Snx20	0.141518	0.973835	1.25126	0.0995047	2.04877	9.95e-06	0.957717	2.05979	1.26154	0.408051	3.06707	1.64026	2.182	5.20406	2.53261	2.27919	2.29206	0.569623	0.0549504	0.405071	0.254429	0.277986	0.261653	1.05019	0.800225	1.2081	0.162145	0	0	0.45513	0.0519874	0	0.930324	0.682093	1.38452
Sohlh2	0.38678	0.89129	1.37799	0.0760011	2.12826	3.77e-05	2.43273	0.606883	6.40898	0.396037	3.95547	4.36685	4.61125	5.42682	1.06076	1.13118	5.73523	0.518299	0.299996	0.526533	0.926019	0	0	0.268229	1.08641	0.637245	0.196714	0.841093	0.0647539	0.975487	0.0315355	0.722448	1.61939	1.42516	1.6486
Sorbs2	-0.227419	0.948704	1.75082	0.0113797	2.07166	3.44e-05	3.84756	2.23295	5.6401	2.82327	6.5808	7.87093	6.17393	14.2773	5.81405	3.95394	10.8836	0.413188	0.0735865	2.58309	2.10109	0.212722	0.145996	0.72785	2.94269	0.433763	0.639344	1.23788	0	0.738153	0.266872	0.443027	4.71252	7.27354	3.10157
Sorcs2	-0.264426	0.927939	2.05123	5.23e-05	1.83417	1.56e-06	9.41528	7.73388	12.947	5.90579	21.2353	20.2181	15.7761	25.2122	10.5001	6.48184	16.2987	3.77504	0.662755	4.11491	5.05051	1.04774	0.887567	4.54154	11.2601	1.97974	1.57537	1.91622	1.20703	1.98987	1.11035	1.13053	5.8644	15.1013	14.1991
Sorcs3	0.443404	0.864645	1.0575	0.239142	3.43155	2.82e-11	0.944586	0.194729	0.832842	0.0207719	1.08897	1.25246	1.43323	1.71152	0.214872	0.817432	1.28345	0	0	0	0.0431726	0	0.0110996	0.0281369	0.0290969	0.200539	0.522756	0.0882297	0	0.0772282	0	0	0.267678	0.11574	0.482915
Sostdc1	0.444373	0.865401	3.15786	1.2e-07	3.45243	6.48e-12	59.2662	32.0026	76.4535	38.2299	72.6525	86.9417	170.166	136.525	46.1736	49.3791	132.054	2.04093	0.135007	6.44518	4.86191	0.162614	0.0357139	1.44853	6.89681	1.24749	0.088527	1.98721	0.349693	0.646071	0.212878	0.108374	24.182	52.8815	26.121
Sox18	-0.367031	0.898693	1.44749	0.0604006	1.90066	0.000268398	0.900742	0.416753	1.91933	0.0722401	2.55522	3.79115	5.5452	3.31258	0.960783	1.74239	3.55056	0.315139	0	1.17813	1.20116	0.316374	0	0.489269	0.607155	0	0.143529	0.613687	0.283478	0.0537165	0	0	1.14575	0.603779	2.22416
Spib	0.0889619	0.984466	1.41784	0.0435163	1.73431	0.000266928	16.8346	10.4599	26.6541	11.0024	39.9787	36.0733	40.9783	42.1315	22.3484	17.0009	44.3256	4.78168	0.332953	10.3435	13.9175	2.28592	0.594524	13.0335	16.297	3.15612	2.94739	4.90085	1.40142	9.25362	2.835	3.60817	10.9063	23.6494	10.8488
Spic	0.0797139	0.985637	1.50241	0.0367312	1.71769	0.000642229	11.1324	3.90637	19.2558	5.72369	17.6082	15.1787	17.6747	38.0802	7.66529	10.1204	14.2093	2.54148	0.44733	5.87032	4.77971	1.41747	0.109232	6.40323	7.11087	1.77616	2.43685	1.30241	0.601617	5.66205	1.98583	0.331464	6.33228	7.11879	14.4819
Spint2	0.0527199	0.991275	1.37781	0.0313817	1.57007	0.000253009	13.7666	11.395	18.7539	11.6307	43.1151	22.1223	40.1942	76.206	22.2844	11.9134	29.1735	6.78834	0.540088	13.252	12.6702	5.93283	1.97163	19.2857	17.9774	5.937	4.09042	2.04422	1.0492	7.51516	3.32128	3.77185	12.9604	9.16221	16.9848
Spn	-0.429239	0.872691	1.92494	0.00449284	2.46351	3.82e-07	0.343984	0.608762	0.181244	0.281395	0.513463	0.384026	0.323597	0.78406	0.577548	0.317524	1.0757	0.0272789	0.0421046	0.0665095	0	0.0760718	0	0.0847039	0.116792	0	0.0621203	0	0.0408972	0.0929958	0	0	0.0619863	0.638783	1.06086
Spns2	0.481901	0.834351	1.50023	0.0240169	2.15138	1.56e-06	63.3768	23.3049	135.899	42.0308	66.4267	80.7588	98.9109	102.969	47.9977	46.3424	115.028	8.78966	3.40384	18.5883	18.312	3.23305	1.31206	9.92911	35.9797	8.04121	18.9878	11.9632	5.80951	36.1803	15.5725	11.9444	56.7688	46.3089	21.123
Spns3	0.129341	0.97556	2.50074	7.48e-06	3.36011	5.36e-16	2.22117	1.91085	1.61764	1.13564	4.3314	2.60112	5.72611	4.69424	2.087	1.88521	4.7229	0.304867	0	0.268415	0.211824	0.113356	0.0155599	0.394435	0.421489	0.0187416	0.250702	0	0.304709	0.216523	0.0185494	0.236082	2.22259	0.946456	1.5735
Spon1	0.585927	0.646413	1.0823	0.020274	1.55657	1.39e-07	102.331	107.213	213.671	83.9394	220.857	169.573	161.192	76.7589	157.657	124.111	148.149	70.5338	26.0787	55.2493	59.4169	16.7117	43.2295	31.8024	88.3297	43.5601	61.2646	91.9783	31.5548	60.0501	56.5084	31.0471	117.288	51.4559	62.2428
Srgn	-0.375551	0.795209	1.80213	1.35e-07	2.46	6.58e-23	84.8911	98.3682	65.1422	66.8156	136.602	148.152	148.919	188.285	108.601	89.2058	154.587	15.6084	9.94681	26.0429	27.5346	21.0709	14.81	37.1295	37.368	22.6796	20.3749	17.8456	13.9162	25.7233	14.8064	24.9428	61.7318	194.957	70.255
Stac2	0.728447	0.659112	1.04997	0.153952	1.06967	0.0226502	0.81614	0.442714	2.55788	3.03124	1.64803	0.642658	0.860431	0.549834	0.85053	1.07159	1.61646	0.535633	0.387535	0.84342	0.518368	0.0746851	0.266543	0.883572	0.0537481	0.913747	0.660702	0.977874	0.351327	0.756082	0.366639	0.497739	0.494458	0.641391	1.39834
Stard8	0.399664	0.868613	1.01769	0.144015	1.2643	0.00281557	4.09893	0.136035	11.0947	3.63136	5.19801	7.37228	5.22675	9.74838	3.92018	4.66968	5.94381	2.3865	1.22255	2.89257	2.69552	1.60641	1.07102	1.88452	4.01875	0.8499	2.51428	1.70269	1.60388	4.1643	1.2768	1.22354	4.40608	2.93434	2.29654
Stc2	-0.343475	0.879777	2.28941	4.75e-07	2.15843	2.66e-10	3.5136	3.8996	5.69305	4.32026	12.753	9.97609	3.70079	19.2462	6.2323	5.78279	16.7972	1.51286	0.732184	3.37595	2.22955	0.986783	1.22495	3.22461	3.23857	1.22952	0.875877	0.624166	0.46131	0.611899	0.31827	0.333586	3.58335	5.02189	9.08552
Stk32c	0.443791	0.853148	1.7478	0.0146573	1.07518	0.0911668	0.35019	1.79803	0.205015	0.477453	0.0335081	0.296178	0.228774	0.456118	0.195989	0.134689	0	0.0462851	0	0	0	0	0	0.0718601	0.123853	0	0	0	0.277567	0	0	0	0.341817	0.68972	0.333335
Stmn2	0.138668	0.975274	2.90458	1.84e-06	2.28944	1.09e-05	53.7373	28.6331	20.2497	61.9565	77.3547	98.5543	122.458	129.65	50.9104	33.7073	109.661	9.92092	1.20019	16.3	8.23982	1.55529	0.821102	6.86879	29.0152	1.42416	0.447773	0.522149	0	1.73676	0	0.199331	16.3592	40.4126	58.2398
Strip2	0.66993	0.71779	2.29808	0.000136673	2.71419	3.07e-09	2.20583	1.28867	5.60066	1.896	2.58785	4.25845	4.98097	8.04144	2.44758	2.2962	6.39612	0.0380279	0.0440217	0.463585	0.588835	0.0318142	0.0582264	0.782284	1.13969	0.266504	0.173196	0.462836	0.142531	0.315997	0.41648	0.0706752	1.01533	2.61075	0.64359
Stxbp2	0.346887	0.903192	1.67231	0.0122901	1.76039	0.000214222	2.62701	1.5381	2.85775	2.89755	3.20281	3.86449	3.67921	7.03552	1.63545	2.55436	5.25573	0.772459	0.108389	0.884605	1.29647	0.274162	0.0645135	1.2538	2.02942	0.0259018	0.399787	1.02562	0.315842	0.97255	0.615268	0	1.99463	2.6161	0.7586
Susd1	0.871299	0.58236	1.07292	0.200598	1.6107	0.00152828	0.963858	0.256123	1.38973	0.887928	0.605709	0.356924	1.25595	0.865216	0.236187	0.766479	0.548633	0	0	0.176289	0.184548	0.0345659	0.0948939	0.192441	0.464349	0.388613	0.258743	0.150861	0.60395	0.422559	0.0226252	0.0575912	0.316864	0.230883	0.446334
Syt12	0.583244	0.786223	1.71051	0.0141448	1.51735	0.00340626	0.76703	1.0605	2.46276	0.588249	1.18691	1.6056	2.2549	2.20102	0.434647	0.0829722	2.29462	0.342156	0.0880188	0.370764	0.37358	0.111318	0.017463	0.332009	1.19023	0.189305	0.129861	0.138812	0.0427473	0.534615	0.124909	0.0529916	0.61551	1.03187	0.287481
Syt13	-0.252965	0.946979	1.44016	0.0588563	1.28717	0.0225288	19.9469	8.86334	36.1805	8.43256	29.2059	26.0236	32.2853	36.4961	12.9441	16.5112	35.8088	4.47948	0.523789	12.9955	8.53681	2.19552	0	10.7902	21.6629	2.78378	4.41004	3.96506	0.854731	7.47347	1.68486	2.42186	22.8406	37.2477	19.6689
Tdo2	2.7672	6.76e-05	2.83388	4.71e-07	3.48478	6.13e-15	2.33389	17.0825	0.834995	4.24274	1.37714	5.61471	8.1995	9.03516	7.57597	7.38071	2.9514	0.274199	0.132257	0.139278	0	0.994046	0.146944	0.159641	0.256803	0.328698	0.416276	0.166863	0.462472	0.394354	0.200201	0.573302	0.408888	0.255375	0.049368
Tec	0.694376	0.455466	1.45231	0.000111721	2.40701	2.45e-21	7.73002	4.94004	3.77593	4.08394	9.94369	13.19	10.1503	7.51972	7.17073	10.7589	7.24578	1.57085	0.975746	3.30058	1.14087	1.55991	0.657029	1.63579	2.48102	2.4024	1.57047	2.23829	1.32112	1.76327	1.37071	1.2817	2.93827	2.9362	3.06275
Tenm3	0.480225	0.795209	1.14768	0.0460406	1.19449	0.00151165	9.81825	2.29793	17.1851	2.25935	8.4923	11.1994	7.5355	12.183	10.0163	4.60888	11.6273	3.11066	2.16321	5.08391	5.06229	2.87883	1.94005	3.41424	7.01877	1.29446	4.76571	3.43927	1.50328	6.22964	2.02161	1.82118	5.83209	4.42677	4.99743
Tgfbi	0.288029	0.923375	1.20687	0.0619902	2.59639	4.19e-11	321.226	236.475	372.129	214.437	322.533	467.019	383.124	433.338	236.745	216.962	545.674	32.942	9.85721	59.0911	67.666	16.8843	8.87354	38.003	126.061	101.002	176.543	74.2474	40.2416	117.745	82.1219	85.528	108.362	225.72	333.565
Tgif2	0.0690798	0.984776	1.05882	0.0456953	2.02765	2.14e-10	7.33999	2.53475	5.37363	1.65412	4.50566	7.15704	3.20995	3.46657	6.11099	4.51459	6.21358	1.04631	0.556882	1.23153	1.3322	0.704296	0.375653	1.26034	2.33637	1.17109	1.94448	2.28343	1.46046	2.24471	2.34451	1.27403	5.22648	4.53154	2.52041
Tgm1	-0.00434241	1	1.23082	0.048022	2.14477	2.76e-08	2.52811	1.21322	3.29049	1.55929	3.03244	3.7571	2.65433	3.43983	1.7282	2.23988	1.44057	0.501217	0.110517	0.640111	0.383785	0.0798701	0.219268	0.500249	1.30287	0.739491	0.51634	0.348588	0.214696	0.686524	0.914884	1.59688	2.64393	2.05776	1.93374
Timd4	-0.350779	0.900007	1.38265	0.0821165	3.65437	4.13e-12	0.474011	5.04879	3.25201	0.161568	26.3802	11.6662	17.4186	33.8794	5.65063	11.6224	11.5333	0.046988	0.181313	0.15275	0.0559674	0.471722	0	0.0364757	0.176027	0.693257	0.0713349	0	0.140891	0.320371	0	0	1.30795	11.1031	0.0338397
Tk1	0.249286	0.899662	2.07432	1.2e-07	1.8029	1.25e-10	1.24099	1.28792	3.04233	1.45699	1.85539	2.20413	2.31056	2.55927	1.49327	1.84956	2.21101	0.41006	0.221523	0.833149	0.781476	0.411668	0.426947	0.7958	0.658361	0.1815	0.65366	0.399266	0.307386	0.401903	0.179639	0.22863	1.53745	1.57128	1.26986
Tmem121	-0.167539	0.971158	1.04399	0.23932	1.17941	0.0369915	0.161143	1.95402	1.37972	0	1.52649	0.654186	1.95807	2.78099	0.541117	0.464836	2.21109	0.447268	0.0986218	0.830855	0.761058	0.249457	0.0782667	0.297603	1.02586	0.329948	0.533517	0.622135	0	0.163368	0.186608	0	0.326679	1.08816	1.84064
Tmem151b	-0.145992	0.973835	1.28031	0.104267	2.10235	1.92e-05	0.460054	0	0.687579	0.217122	1.36379	0.511812	0.811476	1.33095	0.90909	0.459374	0.897757	0.126289	0	0.273697	0.175494	0.0352179	0.0128912	0.179732	0.247818	0.10869	0.0479316	0.102471	0	0.161449	0.0922078	0.0391183	0.251098	0.716917	0.318327
Tmem200b	0.598728	0.642407	1.0214	0.0375875	1.90949	1.28e-10	17.2297	11.6425	46.5881	12.2154	27.4633	29.95	26.4494	35.1312	22.2804	15.6152	30.349	4.54628	3.27849	9.26729	9.40979	2.95129	5.20365	4.85984	13.3618	8.52188	7.97684	13.7878	6.81589	11.084	9.35956	10.1115	16.9354	8.56749	13.7406
Tmem51	-0.46422	0.782296	1.12261	0.0313001	1.53565	2.36e-06	5.90548	3.28568	11.8493	7.36502	10.4669	11.2205	14.2117	9.12284	11.5294	6.81403	14.5934	1.79705	2.01725	5.17805	5.51331	1.82232	1.46749	3.55092	7.40243	2.04877	4.62966	3.71158	1.06134	4.01456	2.54464	2.22655	8.90937	11.5346	11.2555
Tmem8	0.133182	0.975967	1.56825	0.0313817	1.46453	0.00576315	0.594703	1.14505	1.41985	0	0.896246	0.414957	1.04898	1.08927	0.599103	0.128662	1.42327	0.235808	0.0227479	0.311421	0.31598	0.0986386	0.0722114	0.366105	0.205073	0	0.178996	0.430502	0.0441912	0.125607	0.0215214	0.273907	0.535831	0.313742	1.23122
Tnfrsf19	0.464225	0.845535	1.0822	0.17248	1.86653	6.28e-05	1.8503	0.727678	2.44948	1.66499	4.26241	2.53517	1.2402	4.15723	2.57231	1.72932	1.57645	0.220101	0.0169862	1.10905	0.550541	0.135034	0.148283	1.50356	0.447612	0.0649471	0.300732	1.17869	1.31992	0.393929	0.626741	0.327248	1.50042	0.819962	0.745005
Tnfsf13b	0.605332	0.431349	1.79702	3.02e-10	2.21204	1.53e-26	174.901	100.726	164.128	124.831	191.434	204.16	213.266	257.049	126.266	127.156	276.463	39.1951	27.0289	54.4288	52.0469	33.7398	32.1417	37.7558	60.9897	56.2893	48.0034	35.8116	33.9076	33.3112	27.2548	25.7098	78.4609	90.9174	98.8355
Tnfsf18	0.429423	0.860853	2.04984	0.00249389	1.53106	0.00966385	4.3624	0.980357	0.985085	1.07626	1.23437	1.01199	1.75879	1.05522	0.292979	0	0.75568	0	0.114422	0.281158	0	0	0	0.230189	0.0528983	0	0	0	0	0.210602	0	0	0.814186	0	2.70501
Tpx2	-1.25718	0.298883	1.42083	0.0576904	2.15581	1.38e-05	0.865237	0.0386678	2.62914	0.857944	3.71711	3.41278	3.32982	6.51203	0.475439	3.1312	4.98857	0.701753	0.198577	0.190107	0.501514	0.0782782	0.200571	0.290535	1.65246	0.069024	0.0355122	0.5694	0.0350695	0.209328	0.307423	0.434738	1.16938	8.71433	4.54847
Traf1	-0.203314	0.954611	1.45591	0.0293692	1.81393	4.92e-05	2.64535	1.04035	3.73346	0.996137	6.04239	3.26013	5.03639	5.16831	3.02025	3.48839	5.06479	0.988983	0.0231285	1.65622	0.85671	0.468015	0.110129	1.41913	2.19731	0.928542	0.0454978	0.583606	0.449305	0.664086	0.437628	0.55698	2.29836	3.63649	2.09356
Trim59	-0.00823238	0.999054	1.01919	0.090109	1.36373	0.000205656	2.39486	4.13491	3.80862	2.62807	3.97386	2.17864	2.74747	4.42215	0.411904	2.32522	3.46686	1.77181	0.670286	1.63761	1.40694	0.27127	0.446831	0.485441	1.32008	1.76837	0.817512	1.69134	1.35421	1.6433	0.913168	1.42048	3.25642	2.95829	3.65291
Trim65	0.0689965	0.984411	1.14453	0.0144756	1.04578	0.000774009	3.18696	3.78095	6.64682	2.1436	5.94645	2.84636	7.64509	9.04912	4.43054	2.90504	6.69158	3.10864	1.61889	2.71128	3.58229	1.79018	1.11449	3.68841	3.7872	1.75255	1.38128	1.35345	0.833594	2.67094	1.93756	0.986392	3.14426	3.49713	4.36833
Trp63	0.943639	0.532144	1.27299	0.120124	2.25257	1.59e-05	1.69559	0.91218	1.46442	0.981421	1.72193	2.60568	3.08486	1.0782	0.306176	1.21817	2.6798	0.342507	0	0.433001	0.271973	0.0636758	0.104886	0	0.234217	0	0.216657	0	0.228219	0.859505	0.236182	0.35364	0.63776	0.425323	0.0137036
Tspan15	0.179774	0.96156	1.55957	0.0125242	1.70325	8.45e-05	4.50011	3.16033	12.6395	3.2463	14.63	9.13447	8.25961	23.5849	6.45231	5.35729	9.6644	2.49244	0.349731	2.53203	3.84587	1.31113	0.312242	5.36473	5.48713	1.46257	1.01047	0.68944	0.552016	2.84839	0.909903	2.10555	2.54219	7.11471	5.2218
Tspan18	0.287384	0.839855	1.07522	0.00167648	1.15418	5.21e-07	23.6156	14.3541	44.2949	26.8315	31.018	38.1814	41.1706	46.6527	30.637	25.9419	36.671	12.821	13.0246	18.2732	13.7148	18.1424	8.2691	18.8487	26.0619	11.2652	12.6662	13.6497	8.52928	15.88	15.5619	7.63909	25.8705	23.3817	16.0162
Tspan7	0.41993	0.7171	1.28942	0.00014049	1.62482	3.61e-12	12.6561	9.12351	13.4873	11.9066	13.2682	22.0594	25.0945	32.7947	14.8176	17.6584	26.7428	7.07959	3.66843	9.95733	7.67529	5.09279	4.68106	4.86763	12.5108	4.91349	5.02299	3.30594	6.30335	4.89469	3.53393	3.32965	8.29797	7.68927	9.3855
Tuba8	0.651464	0.731744	1.40147	0.0766827	2.73956	2.46e-07	2.58471	2.42747	3.22682	0.999348	7.49156	6.519	10.5245	7.49936	4.54699	5.0077	9.04796	0	0.212491	0.447541	0.218638	0	0	0.748087	1.15428	0.0677055	0.418007	1.11705	0	0.293329	0.134022	0.426434	1.12097	1.41651	0
Tyrobp	1.28884	0.190028	1.26922	0.10415	1.20848	0.0496113	5.78324	37.8569	0.300707	0	1.83487	2.78029	1.61067	0.446009	7.35919	13.6972	0	0	0.558857	0.588522	0.215633	1.51456	0.665267	0	0	0.534202	6.45879	0	0	0.38573	0.132181	1.00938	1.13128	0.578086	0
Ufsp1	0.19679	0.949444	1.09221	0.0988632	1.03117	0.0134367	0.775621	2.79613	1.07844	1.52749	1.63275	1.44318	1.31743	1.34698	1.82317	0.745791	2.80501	0.307545	1.10761	0.999779	0.488422	1.02917	0.313931	0.47748	1.0424	0.378125	0.389083	1.49725	0.307386	0.917388	0.224548	0.952626	0.815313	1.63675	1.47658
Ugcg	0.534194	0.693618	1.19732	0.00896123	2.56418	5.56e-19	155.796	51.4516	142.911	82.2878	114.057	185.653	159.126	227.013	114.964	79.3538	163.685	16.0589	8.74015	29.9288	32.5262	12.1929	13.7166	22.6801	44.2518	37.1731	43.4471	30.975	37.2012	75.8504	44.8192	24.7846	79.0105	75.8757	57.2396
Unc5c	-0.1109	0.979719	1.18058	0.130812	1.42098	0.00460098	2.3079	0.68073	3.20422	1.85021	3.48607	2.19242	3.63662	4.69839	1.91578	2.33276	2.18284	0.647902	0.101698	1.46365	1.28183	0.110244	0.0269026	1.32131	1.69256	0.486056	0.508478	1.06923	0.296344	1.28219	0.489089	0.20409	1.60324	3.19097	2.3172
Vegfa	0.704429	0.219753	1.03217	0.00019202	1.53688	1.96e-16	125.582	62.041	110.166	84.1347	70.2455	137.603	139.601	124.96	117.415	98.1084	114.576	37.7827	34.0449	47.2017	30.695	26.8813	39.1954	50.8735	53.5989	52.7322	53.4745	45.2289	29.0542	48.5788	45.2355	39.3163	67.8363	59.867	42.3814
Vsnl1	0.422153	0.861068	1.77653	0.00299654	3.82277	1.77e-20	2.2635	2.92363	6.84008	3.99375	5.00692	5.94586	9.91607	9.88506	3.08504	3.37989	5.14095	0.369563	0.122232	0.429067	0.251535	0.176672	0	0	0.395561	1.94732	0.721353	0.771075	0.474906	0.629933	0.385471	0.294358	1.91946	0.842917	5.36103
Wdr86	0.725695	0.368325	1.37114	8.03e-05	2.81035	1.61e-32	7.73345	9.5962	10.1479	10.2756	14.311	9.31672	11.2922	10.5725	12.7069	12.874	14.7311	1.28743	0.487751	2.01652	1.86803	1.52747	0.759826	2.07149	2.98149	3.67805	3.42929	5.35604	2.87767	1.985	3.07634	3.26278	5.07965	4.93321	6.05194
Wif1	0.388106	0.886282	1.05557	0.241532	2.58727	1.28e-06	1.42186	2.8327	13.2091	0.357107	14.4841	11.9623	17.6439	36.4421	6.97343	2.00759	11.4265	0.623134	0	1.59163	1.90855	0.248245	0.0272603	1.10566	1.00046	0.656691	0.540578	0.866759	0	2.82609	1.20242	1.07538	3.84331	0.379007	2.6926
Wnt10a	0.498654	0.828423	1.23918	0.143669	2.00437	0.0003072	0.139117	0.615504	1.21404	0.237093	0.868577	0.264736	0.286283	0.543596	0.42044	0.240781	1.09871	0	0	0.100869	0.0985552	0	0	0.160579	0	0.213637	0.219829	0	0	0	0.18124	0	0.117512	0.0880714	0.655486
Wnt6	0.233459	0.944541	1.33121	0.0339482	2.16999	5.44e-08	4.4827	0.734557	7.18963	2.43339	6.2731	4.61276	6.93075	7.13614	6.94106	2.29883	5.32438	0.592485	0.457247	1.76557	0.470473	0.660898	0.302394	1.72475	1.84965	1.20195	0.674612	0.961482	0.222067	1.99879	1.15358	1.55995	3.11335	4.88745	1.28008
Zmynd15	0.162305	0.949444	2.19574	4.49e-09	3.15754	4.94e-30	16.4889	10.3664	30.9891	10.5757	23.4297	26.3752	26.8177	34.7558	15.4178	19.1731	34.0375	2.43107	1.30052	2.22272	4.40928	1.55619	0.930582	2.18742	4.95285	2.20098	3.69073	4.97624	2.27795	3.51992	2.56165	2.56714	12.6962	16.3197	16.374
2610203C22Rik	-0.081792	0.985061	-1.04388	0.228776	-1.23121	0.026849	0.197607	0.0728568	0.130148	0	0.0638149	0	0.232369	0	0	0.0427516	0.141877	0.587655	0.249435	0.167157	0.31498	0.245816	0.215949	0.205282	0.0943493	0.130053	0.0669112	0.286093	0.308359	0.175294	0.321799	0.982945	0.10015	0.125099	0.105804
3830403N18Rik	-1.14195	0.370702	-1.70856	0.0126151	-2.998	3.14e-10	1.93172	0	1.3829	0	0	0	0.493812	0.984536	0.9307	0.581455	0	12.2886	7.78736	8.44432	5.71196	11.3115	14.1958	8.68621	4.65169	4.56946	5.5361	6.32301	6.74023	7.15239	4.88733	5.01331	6.29981	4.46631	0.503655
4930539E08Rik	-0.123839	0.977898	-1.3805	0.0790529	-2.17678	3.73e-05	0.0560772	0.0183781	0.0123112	0	0.0160973	0	0.0439613	0	0.0376614	0.0323523	0.0536826	0.200119	0.343201	0.379489	0.238361	0.372043	0.163419	0.155347	0.380794	0.0492089	0.0168784	0.541252	0.433366	0.189505	0.0487043	0	0.0631573	0	0
8030423F21Rik	0.203737	0.955308	-1.7508	0.00509472	-2.35664	1.85e-07	0.451765	0.148057	0.238033	0.0410628	0.0259365	0	0.354159	0.0588418	0.121362	0.0521269	0.086495	1.03896	0.967705	1.36847	0.853454	0.719335	0.877686	0.7509	0.747759	1.77074	1.71328	0.348832	1.12794	0.488538	0.392368	1.66459	0.28493	0.190667	0
A330040F15Rik	-0.631705	0.73483	-1.04475	0.185775	-1.75677	0.000248255	0.69848	0.839346	0.511148	0	0.434424	0.11815	0.273784	0	0.312732	0	0	0.461596	1.49618	0.975372	1.20957	2.00809	0.735042	1.07498	0.642289	1.975	1.26139	1.79778	0.968849	0.550764	2.35918	0.686304	1.62578	0.982642	0.465403
Adap2	-1.48118	0.160015	-1.67431	0.0133492	-1.78891	0.000121756	0.144261	0	0.126684	0	1.24233	0.292826	1.63984	0.281847	0	0.665823	0.322236	3.03169	2.6487	3.20769	6.26822	0.861389	4.72955	1.55415	2.3878	0.210987	0.998669	1.3924	0.600307	1.24315	0.71	0.850479	0.682396	0.243541	1.07108
Agpat9	-0.269257	0.938012	-1.15719	0.107941	-1.76686	5.68e-05	0.533139	0.331059	0.776196	0.229544	0	0.512613	1.08887	0.630448	0.678422	1.89405	0.402927	2.70366	4.30187	4.04193	4.1745	2.86692	3.84328	3.16114	2.07215	0.812566	3.24312	1.94999	0.950796	1.12367	0.804233	1.55086	1.1377	0.17764	0.408654
Agt	-0.400968	0.88413	-1.52828	0.0391598	-2.10637	4.7e-05	0.953223	0.312399	0.0597916	1.17586	0.214994	0.345515	0.427013	0.0886828	1.14318	0.392812	0	7.12737	3.04194	4.16883	2.76549	1.23471	4.10066	2.97598	3.95887	0.517817	5.86107	1.57722	1.05236	2.7611	4.06063	9.53331	2.69927	0.574723	0
Aldh1a2	-0.0370096	0.994304	-1.43802	0.0658703	-2.71742	3.04e-07	2.95723	6.70964	3.34603	1.55074	0.57137	0.577181	20.0176	0.0370361	1.33678	1.18114	0.0362943	57.8625	54.296	115.126	114.258	41.2013	114.685	45.5124	83.4624	8.74991	24.0322	36.8862	12.9819	37.3605	29.5039	66.3835	5.81574	0.67205	0.552152
Aldh1a3	-0.956611	0.314724	-1.61349	0.000293174	-2.64866	5.81e-18	18.584	22.3428	15.7392	18.5015	10.8483	7.36725	16.4852	8.84551	8.74506	3.79931	2.1253	94.479	71.6999	48.3517	49.2336	85.7272	53.7573	79.7914	50.9438	46.1435	49.9134	61.3954	45.2873	84.593	78.0381	102.795	41.9899	76.5909	10.1293
Angptl1	-1.02282	0.287561	-1.78628	8.03e-05	-2.79363	5.49e-18	8.19176	16.0444	8.74331	4.76768	3.70849	1.03514	3.1221	0.347924	2.41374	2.46575	1.39482	20.3748	24.6116	16.4336	11.469	33.4466	15.5925	23.5004	12.0996	36.3116	66.8342	25.5012	22.289	30.1668	28.6839	54.4737	12.0996	22.5887	32.6754
Angptl7	-0.951609	0.467598	-1.19149	0.0755248	-4.42683	1.09e-27	2.66619	5.32099	3.1713	0.813831	0.205616	0.302906	0.608325	0	0.120265	0	0	12.3075	19.9828	10.2717	6.20208	20.0385	5.79834	8.78235	8.10666	13.3045	10.2766	6.22222	3.76131	4.98241	10.4377	7.47791	4.35633	17.0805	2.21589
Arhgap20	-0.590745	0.550375	-1.04564	0.00638049	-1.83886	4.86e-14	4.69871	2.78126	3.7657	4.93545	3.01415	2.46348	1.81827	2.14278	6.32741	3.98322	1.84742	14.8003	16.5829	11.8082	12.8733	14.4973	9.53615	11.4227	8.90511	5.5958	7.89016	7.84398	14.6858	7.4492	11.8576	7.12837	6.69055	8.01328	4.59007
Asb4	-0.371971	0.895299	-1.00249	0.278444	-1.68369	0.00330526	0.653039	0	0	1.06843	0.0449902	0.198834	0	0	0	0.542526	0.0250062	0.994327	1.36687	0.681833	1.22135	2.02764	1.56052	1.25429	1.21394	0.160456	1.79258	1.36147	1.77023	1.72135	2.56365	1.84797	1.67692	0.89299	0
Bdh2	-0.939781	0.154004	-1.17086	0.000991653	-1.79737	5.24e-14	20.0673	17.4977	13.9885	27.5597	13.4656	4.90584	10.6791	3.79183	11.4359	8.9999	7.01111	45.3026	38.5926	30.3039	20.4425	47.8611	29.7202	36.9933	22.7528	63.1757	48.3417	31.8101	34.743	44.5499	59.093	44.8501	37.8113	46.458	39.0883
Bdkrb2	-0.51771	0.817611	-1.94442	0.00172866	-3.01853	9.68e-12	0	0.401869	0.269204	0	0.197997	0	0.360483	0.349373	0.205882	0	0.0978217	3.52505	3.424	1.5806	3.98151	1.99994	2.34507	2.5477	3.12251	0.986365	2.76805	0.887654	0.182236	1.19136	1.99688	1.01659	0.34526	0.646906	0
Bmper	-0.1818	0.945633	-1.24661	0.00345146	-1.9068	9.68e-12	31.7951	39.1814	18.6158	23.4181	18.9718	11.3	15.5408	12.7996	24.6212	29.023	8.01555	78.6313	73.522	73.4649	77.6259	48.0442	134.517	64.3831	54.3414	64.1819	102.21	74.0453	72.4831	55.8993	65.4892	77.196	36.151	8.53854	50.0176
C1qtnf3	-1.62035	0.102724	-1.66899	0.015872	-2.42932	6.14e-07	2.42307	2.49062	4.57003	2.65292	1.84955	0	0.906603	0.0358638	0.332863	0.0635422	0.0351455	10.918	8.89773	5.03995	7.95869	10.157	4.97499	3.18674	7.31546	10.0194	18.962	8.50447	11.6544	26.9474	5.03802	32.4659	15.1336	8.78552	36.6724
C7	-0.373129	0.886278	-1.45046	0.0234901	-1.50649	0.000708471	18.2507	13.7383	15.9853	43.0705	3.65638	7.62143	15.0155	14.6714	17.5239	0.932281	4.45885	51.9005	27.5752	21.963	30.0339	36.8297	55.3328	21.5636	43.4086	79.0482	119.992	81.1045	20.0601	104.994	61.1205	99.6098	26.8714	8.06375	63.2188
Calml4	-0.542623	0.67301	-1.20299	0.00521807	-2.66066	2.24e-22	3.98771	8.52746	3.61128	9.10678	2.01753	2.73185	7.50273	4.285	4.6198	7.41946	3.722	39.2529	38.713	30.9374	22.7414	46.7617	42.1259	37.6516	20.8802	18.3713	12.8726	10.392	16.0012	22.3869	16.1049	13.4443	10.5767	14.6422	4.01403
Ccdc181	-0.935233	0.410987	-1.12023	0.0558034	-1.41543	0.000117101	0.944235	1.50306	2.78371	0.306519	1.21972	1.50593	4.22987	0.571003	0.543555	2.02336	0.817828	5.61604	6.23291	6.95498	4.52321	5.84687	3.70166	3.61224	3.06281	3.39326	2.233	6.24938	2.40563	4.14819	3.70993	3.37975	1.76229	4.55443	3.31267
Cdh13	0.00876385	0.999054	-1.59666	0.00378509	-2.36805	3.03e-10	1.82389	3.16125	2.77401	3.48651	0.41291	0.887379	4.51058	0.826557	1.83738	1.20411	1.44	20.667	10.2533	10.3068	11.3492	7.68446	13.8906	6.80626	9.87541	9.12449	12.445	15.2447	0.737726	15.3263	9.55351	12.5954	2.71912	1.40463	3.68876
Col14a1	-0.584878	0.424	-1.07108	0.00033337	-2.59071	5.3e-40	64.6192	83.3207	74.5601	76.3217	40.2278	34.4038	45.1293	34.6852	64.267	30.1633	29.3456	197.347	411.445	180.151	204.378	395.554	231.323	350.325	192.045	123.092	185.799	121.173	143.714	216.528	205.489	139.685	120.912	119.402	103.473
Col4a5	-0.259562	0.914908	-1.12026	0.0266312	-3.28846	5.26e-27	2.74474	2.98266	1.47041	2.86485	0.458035	0.759731	3.53644	0.641444	0.568885	1.0683	0.352014	19.5743	14.829	12.0613	13.4158	15.8226	10.3524	13.6064	9.5142	4.43683	6.66433	6.31245	3.95811	7.15631	7.64206	6.70674	3.63854	2.34454	3.21766
Cxxc4	-0.210255	0.954611	-1.02169	0.262811	-3.0333	4.98e-09	0.0152651	0.0600337	0	0.0208125	0.00657291	0	0.179504	0	0	0	0.0146132	0.726338	1.61157	0.78215	0.281171	1.89386	0.34476	0.451071	0.252666	0.0267908	0.275673	0.0884023	0.163341	0.294041	0.0795483	0.0337477	0.0206309	0.0773112	0
Cyp2e1	-0.420797	0.874229	-1.61918	0.0298467	-1.73187	0.00240445	0.0939632	1.01622	0	0.0640553	0.0809184	0.214571	0	0.275368	0.0946585	0.0813145	0.0449755	1.39717	0.129391	1.36259	0.865366	1.58966	0.308055	0.824286	4.72564	1.15437	4.9634	0	0.335147	5.76328	3.10115	1.86959	1.77789	0.0594856	0.0402483
Cystm1	-0.317646	0.877044	-1.17406	0.0128773	-1.89968	9.94e-11	1.33894	2.44479	0.850356	1.62993	1.27659	1.45597	2.92403	1.77509	1.10798	3.80715	1.55643	9.61323	6.23367	9.38455	10.9083	6.59891	10.9393	8.6106	5.99714	2.5597	3.54064	3.32314	2.21729	6.20538	3.69635	5.92018	2.03578	0.726553	2.9905
Ddc	-1.77	0.0360508	-1.54562	0.0119389	-2.26308	4.54e-08	0.595489	0	0.672344	0	0.238094	0.0647541	0.500174	0.373958	0.685594	0.147237	0	2.88404	2.42098	2.09716	2.16958	1.55208	2.26217	1.84603	1.92256	2.35149	1.42106	1.23163	1.36541	1.14274	1.84713	0.658246	2.15574	2.63891	1.20248
Eda	0.0289665	0.994304	-1.0934	0.0119761	-1.44261	2.6e-07	1.63096	1.88457	1.49499	2.29244	2.89594	0.844708	1.5422	0.82125	1.77853	2.03708	0.563361	5.16025	5.00114	4.4051	6.26549	4.57364	4.11592	2.84131	4.62413	3.20176	7.71259	4.28439	5.18757	3.17059	2.1759	3.60568	1.65887	1.51152	2.031
Etnk2	-1.47487	0.172844	-1.50289	0.0419186	-2.76736	6.1e-09	0	0	0.0412348	0	0.121311	0.0476563	0.368108	0	0	0.16254	0	1.4895	1.23572	1.18026	0.842715	1.30842	1.48241	1.38751	1.37507	0.384578	0.169596	0.362572	0.111654	0.476044	0.163129	0.0692061	0.0211538	0.198177	0.53635
Fads6	-1.13252	0.307775	-2.23794	1.5e-05	-1.36915	0.000631552	0.017337	0.136364	0.0685109	0.118187	0.111976	0.0791802	0.407737	0.304846	0.104792	0.210045	0.0663868	0.742432	0.477472	0.636902	0.245642	0.529101	0.846264	0.592341	0.485626	0.63897	0.360053	0.702808	0.618373	0.790938	0.406554	1.07319	0.281173	0.0439023	0.430716
Fam167a	-0.958776	0.496061	-1.12262	0.139501	-1.39051	0.00554493	1.09551	0.57844	0.41421	0.663837	0.0786186	0.0617697	0.0715683	0.0198179	0.102187	0.105338	0	0.265459	0.279362	0.0980639	0.0287443	0.444165	0.443407	0.636941	0.348709	1.29958	1.17238	0.587433	2.09845	0.596455	5.1274	1.39037	2.15235	3.49338	0.260696
Fbln2	-0.606374	0.362246	-1.22616	7.87e-06	-2.26373	7.21e-33	214.355	218.987	170.567	170.677	137.328	82.8929	82.0599	55.6603	146.653	123.232	47.4719	440.144	625.369	533.33	664.651	484.802	428.599	527.671	431.546	430.2	560.028	422.928	385.606	495.642	428.764	556.918	276.324	275.288	351.413
Fez1	-1.03038	0.241945	-1.07535	0.0313817	-2.07016	1.53e-11	13.6839	5.83314	6.23942	18.3306	3.35808	4.29752	9.3396	2.29021	6.89258	5.54829	1.6947	30.5063	30.0437	19.8897	12.6091	35.6477	27.224	23.6371	16.5394	21.8326	28.2977	16.0708	31.3153	16.565	36.0699	30.2521	26.8356	38.2259	15.3707
Fgf9	-0.961632	0.504063	-1.0757	0.229117	-1.51688	0.00878413	0.02674	0	0.739683	0	0.115138	0.0814166	0	0	0	0.370247	0.0255982	0.445318	0.687342	1.34425	0.644078	1.36603	0.214295	0.222229	0.527714	1.36097	0.169015	0.619422	0.763006	1.66722	0.348364	0.768511	1.53592	1.21884	0.0458153
Gatm	-1.05238	0.404598	-1.89877	0.00635421	-1.26887	0.038692	0	0	0.189311	0	0.603357	0.164094	0	0.772161	0	0.248743	0.206371	3.03451	1.38533	3.71663	0.509071	1.54943	6.33466	0.663555	1.09791	1.32421	5.64502	3.12109	0.320381	10.3631	7.64535	7.06945	6.45834	0.272951	0
Gbgt1	-0.592232	0.782017	-1.35796	0.0720343	-1.06396	0.0434756	0	0	0.381121	0	1.32888	0.489415	0.226821	1.19337	0.842035	0.556411	0.307754	1.3767	1.47563	2.36202	1.73088	2.6874	1.82687	1.95928	1.55541	0.338528	1.91586	1.4894	0.114665	0.814801	0.335056	0.142145	0.521382	0.244225	0
Gm9780	-0.742282	0.347352	-1.46135	1.6e-05	-2.18376	1.01e-20	2.15512	3.39023	1.54107	2.0988	1.27264	1.68732	3.69275	2.76692	2.10904	3.41031	0.707348	12.0856	12.0968	12.0246	11.2544	11.8879	14.131	9.6092	7.36949	5.1872	7.39471	4.27908	6.91817	7.1789	7.43361	8.71222	4.11934	4.05407	3.85076
Gpc3	-0.0682105	0.981867	-1.15918	0.00302628	-2.82622	5.51e-30	203.433	253.787	100.769	142.537	148.622	69.1108	215.99	66.217	98.489	92.4488	47.3517	844.348	985.199	775.931	679.651	1137.53	1309.77	794.941	580.123	286.198	388.471	327.503	417.787	699.799	370.799	449.488	190.344	159.489	192.428
Gpr165	-1.71538	0.0712888	-1.77266	0.0100983	-2.01353	6.73e-05	0	0	0.249672	0.516847	0.0466365	0.989328	0.222885	0	0.354611	0.281189	0	4.02622	1.86433	1.64916	2.87738	1.00601	1.34145	1.32519	3.17176	1.04548	1.61368	0.940857	1.44869	1.61963	3.41002	2.51421	1.15275	2.26274	2.78361
Gpr39	-0.0795903	0.985061	-1.47449	0.0222294	-2.5998	2.11e-09	0.637944	1.16036	0.588228	1.52212	0.0961413	0.194238	0.637643	0.155796	0.224933	0.110414	0	1.97304	2.95752	2.34359	1.98854	2.77224	2.30062	1.97344	2.21337	2.6591	3.11059	4.43332	2.84426	3.92903	2.07776	5.42986	2.62967	0.444252	0
Gprc5a	-0.668224	0.725012	-1.13769	0.191756	-2.27096	1.98e-05	0.0412076	0	0.162841	0.168549	0	0.313667	0	0	0	0.213963	0	1.17644	1.05923	0.557726	1.05094	1.39429	0.54039	1.14155	0.891932	0	0.26046	0	0.734893	0.856422	0.930533	0.455504	0.0835387	0.313049	0.494225
Hmcn2	-0.483837	0.627544	-1.74949	3.75e-09	-1.43914	2.93e-10	1.81041	3.03135	4.18415	2.26638	0.763	0.693207	0.593509	0.407297	0.729522	0.892547	0.71425	1.62496	3.09232	1.65475	2.75943	2.01278	1.283	2.00105	2.13393	8.44404	16.0202	7.05312	7.44551	10.142	8.00009	11.8132	3.21048	2.95908	5.7855
Hoxa2	-0.564492	0.795209	-1.38119	0.0794807	-1.18296	0.0478809	0.0354253	0	0.0233318	0.193197	0.0305072	0.0539305	0	0	0.0713748	0.0613131	0.0678252	0.16856	0.0975636	0	0.35135	0.376045	0.206472	0.228985	0.0902087	0.0310864	0.319874	0.820613	0.189531	0.556674	0.461515	0.0783174	0.239388	0.179414	0.0303482
Hoxa4	-0.500997	0.817849	-1.02854	0.252239	-1.28281	0.0349621	0	0	0	0	0	0	0.759863	0.368223	0	0	0	0.320279	1.03813	1.09323	0.762968	0.8217	0.392316	0.69615	0.479934	0.236269	0.0972465	0.311848	0.192068	0.518631	0.420922	0	0.181944	0.0681808	0
Hoxb2	-0.848686	0.609752	-1.60736	0.0252323	-3.60032	2.44e-13	0	0	0.0721544	0	0	0	0	0	0	0	0	0.195479	0.528008	0.556035	0.54328	0.690491	0.438983	0.480527	0.435896	0.0721019	0.197844	0.158611	0.0488443	0.263784	0.0713625	0.544948	0.148063	0.0693556	0.0469264
Hoxb5	-0.994192	0.488961	-1.54658	0.0395699	-3.90243	1.64e-14	0	0	0	0	0	0	0	0	0	0	0	1.48873	0.700559	1.00333	1.16773	0.870817	1.17865	0.479178	0.796729	0	0.0826872	0.176773	0.0544375	0.433247	0.318137	0.134967	0.226899	0.0386487	0
Hoxb6	-0.545959	0.804835	-1.50739	0.0478758	-3.12191	1.2e-09	0	0	0.172884	0	0	0	0.360115	0	0.0440726	0	0	1.09287	1.9278	2.07243	2.41747	1.53833	3.09169	2.38351	1.2533	0.652641	0.23702	1.01343	0	0.887062	0.607951	0.677034	0.384326	0.0553925	0
Hoxd8	-1.70149	0.0282438	-1.90123	0.000144713	-1.89525	2.37e-07	0.423637	0.224278	0.643883	0.0444301	0.350792	0.198441	0.766402	0.573004	0.295457	0.394811	0.124784	1.51181	2.00437	1.51219	1.47751	2.70251	1.8281	2.13651	1.61816	1.85875	2.20687	2.26463	0.116232	2.01529	2.23593	1.87314	2.00392	1.89798	1.06085
Hoxd9	-0.702339	0.686509	-1.02949	0.191069	-1.64232	0.000388152	0.668439	0.386589	0.854598	0	0.135445	0.0598597	0.369895	0.192051	0.594163	0.0680539	0.903383	1.44996	1.66044	1.33044	1.44849	2.68693	1.34638	0.907715	1.47686	2.34628	1.20714	2.73249	0.350614	1.65431	0.443953	0.608493	1.67395	0.746772	0.640008
Ifit1	0.139718	0.973344	-1.10443	0.113772	-1.17319	0.00912054	10.6971	19.7954	4.93812	9.69366	14.2077	1.62358	4.37031	1.19966	2.96266	9.62071	1.94907	10.5334	19.4327	12.9034	14.3779	17.7532	19.0478	16.4432	7.28312	11.5423	15.0575	27.5119	72.7352	17.1027	33.3735	22.9345	14.8722	6.3424	7.36443
Jam2	-0.509159	0.455466	-1.02566	0.000108947	-1.53053	1.54e-17	9.93884	11.4326	12.445	10.23	11.3077	7.71483	7.50662	9.67053	7.55875	9.82479	9.45804	25.5613	26.2182	29.8696	43.8879	22.7138	32.3265	21.0941	24.5835	18.0981	26.8875	20.5887	18.3904	32.0503	21.1026	22.9713	12.3706	10.1717	24.2812
Jph2	-1.87798	0.0419847	-2.12912	0.00122072	-2.18748	2.49e-05	0	0	0	0	0	0	0	0.0398241	0	0.0705588	0.0195132	0.218225	0.187126	0.177353	0.317689	0.27047	0.207906	0.263515	0.129765	0.160984	0.128838	0.590223	0	0.309977	0.177036	0.180255	0.427004	0.0774259	0.0349245
Jph4	-0.328819	0.91576	-1.20431	0.130964	-1.06311	0.0478191	0.11483	0	0.100839	0.0260934	0.304905	0.145679	0.270061	0.0560867	0.0771197	0	0.128248	0.0910635	0.931179	0.0555061	0.542328	0.584076	0.362522	0.318107	0.255858	0.184737	0.362902	0.332499	0.204787	0.194026	0.149599	0.423106	0.0775969	0.0242319	0.163955
Katnal2	-0.894969	0.563448	-1.41337	0.0720343	-2.17766	6.01e-05	0	0	0	0	0.0181263	0.128174	0	0.370106	0	0	0.0402993	1.00152	1.77771	1.18022	0.6561	1.00545	0.766737	0.660838	0.375191	0	0.456138	0	0.375376	0.170713	0.255934	0.930667	0.312918	0.159902	0
Kcnb1	-0.716677	0.697066	-1.59616	0.0296775	-3.1469	3.87e-10	0	0	0.0303533	0.0628343	0	0.0701604	0.0270967	0	0	0.0398823	0	1.06902	0.423081	0.957909	0.58768	0.443349	0.402911	0.574514	0.572111	0.0202208	0.665818	0.266892	0	0.256974	0.260175	0.152829	0.124572	0.145879	0
Kng2	-0.618987	0.754668	-1.51507	0.0298378	-2.88076	6.51e-10	0.636095	0.735767	0.0985753	1.12234	0.225559	0	1.01199	0.109655	0	0	0	5.83076	4.0533	3.76203	3.1279	1.96113	4.22534	3.28241	1.57214	5.45053	3.98677	4.1171	1.20114	1.6122	1.72238	2.39892	2.32622	0.947517	0.737259
Lgi2	-0.614965	0.441396	-1.00795	0.00281679	-2.72994	1.33e-37	13.5136	15.3637	6.14615	11.1027	4.5299	4.22177	9.26533	6.87997	8.15927	6.24721	3.28681	39.3235	51.7648	46.9804	38.2938	42.0826	56.7306	45.1588	49.4037	17.8842	30.1675	24.9818	21.3524	25.8831	19.0389	30.5567	26.1463	11.2024	17.007
Lmo1	0.334024	0.862689	-1.00087	0.0350862	-1.99706	3.29e-13	1.04189	1.96994	0.633422	1.96687	0.793714	1.46413	1.13093	0.939492	2.7451	0.832278	2.22496	7.43622	5.51813	5.50112	5.56418	7.12507	6.48123	7.91876	7.65321	3.30547	3.03943	0.928265	3.85911	3.2907	2.29706	3.01211	1.02901	1.01475	0.892565
Lypd1	-0.146977	0.971874	-1.38299	0.0234283	-1.95812	1.36e-06	0.212464	0.456952	0.0699665	0.30778	0.102919	0.262803	0.15615	0.116746	0.267545	0.183863	0.012712	0.774001	1.17028	0.680388	0.696138	1.17172	0.783624	0.907389	0.557936	0.466104	1.21102	0.461404	0.757813	0.706775	0.542056	1.79077	0.520454	0.0336263	0.284397
Mab21l2	-0.133622	0.97594	-1.29336	0.0840987	-2.55206	1.31e-07	1.30198	0.624435	0.0836595	0.0432959	0.218776	0	0.112026	0.0310209	0	0.0549618	0	1.17102	0.99118	1.53499	1.66476	1.3273	1.27245	0.205265	0.788425	0.863853	1.57706	2.39072	2.9449	0.627786	0.634351	3.22941	0.622311	0.763937	0.462475
Mamdc2	-0.626876	0.725012	-1.0313	0.157625	-1.51688	0.000458921	0.154288	2.50295	0.829872	1.57768	1.51691	0.391473	0.544288	1.43182	0.621717	3.38247	0.418482	7.2801	3.84788	4.15157	4.84574	3.66797	3.95294	3.03939	4.53456	3.24938	1.92719	1.93593	1.32992	6.99972	1.76436	5.11644	1.58129	1.00931	4.22961
Map3k7cl	-1.31991	0.241945	-1.43249	0.0664076	-1.39267	0.0186384	0	0	0.0342209	0	0.380333	0	0.122198	0.152269	0	0.0899284	0	0.80349	1.24018	0.452079	1.03065	1.13757	0.189271	0.191917	0.231542	0.77511	0.140748	0	0.0926623	1.55394	0.406144	0.344606	0.948002	0.723657	0
Map7	-0.694939	0.610842	-1.49416	0.00288625	-1.28125	0.000286429	0.88172	0.346759	0.972703	0.390698	1.58506	1.37587	0.855383	0.667524	0.177649	1.4116	0.12661	2.96299	2.77233	2.89818	2.84211	2.998	1.895	1.75051	1.95057	1.93432	1.85105	1.65951	3.18421	2.5923	2.81429	1.55943	1.14697	1.4513	0.981959
Musk	-1.07484	0.366785	-1.39528	0.0274228	-1.06275	0.0234599	0.476585	0.961807	0.429531	0.307791	0.108005	0.343677	0.029496	0.269534	0.277959	0.173655	0.624321	0.417729	0.944112	0.654735	0.888495	0.465963	0.274116	0.857008	1.2136	1.27665	4.82427	0.871571	0.313135	1.1062	1.45963	2.71724	1.42382	1.81028	1.50419
Nova1	-0.646428	0.525659	-1.05541	0.0115667	-1.63842	6.58e-10	4.26725	5.11177	2.44707	5.0824	2.5238	2.63214	2.89828	0.742668	3.48353	4.56297	1.26777	10.0646	9.41083	8.45227	8.80856	12.4308	9.99668	8.41306	5.89374	7.44616	9.49995	6.46212	16.9261	7.37812	10.011	7.94294	6.43012	7.40578	7.30084
Nox4	-1.07028	0.00206447	-1.26073	1.59e-08	-2.95065	4.48e-69	6.61114	5.46689	6.09881	4.9844	0.999159	0.733186	1.28711	1.9674	1.83041	1.09877	1.55078	11.1974	15.3136	11.915	12.1586	13.2892	10.8771	11.8458	7.97152	13.2741	13.6193	14.0721	17.0998	17.2	10.3431	13.4543	12.4262	10.5604	14.5904
Npr1	-0.749617	0.544478	-1.0114	0.0692602	-1.9405	4.26e-09	3.98989	3.6945	2.5305	4.02953	2.8724	1.06056	3.67398	0.350576	2.87101	1.86341	0.343555	12.5811	11.4148	7.02058	7.5076	11.4987	6.02896	7.23219	7.52597	5.29813	6.65258	7.33526	10.0898	6.40992	11.4044	9.05411	7.90311	8.6602	4.03295
Ntn4	-0.841643	0.278205	-1.16005	0.00254157	-3.04362	2.73e-35	11.9595	13.3787	7.50465	7.18993	6.23425	4.08579	5.59213	1.9548	5.14649	4.15614	3.65101	39.3746	59.7367	39.6245	33.89	58.3218	39.9635	47.8483	32.2378	19.9978	28.8892	15.8151	16.0803	27.5073	31.0386	27.7931	15.7975	35.7697	7.58328
Oas2	-0.260218	0.943246	-1.01499	0.253627	-1.58709	0.00359354	0.0433403	0	0.456716	0.856814	0.055985	0.0989702	0	0	0.261966	0	0	0.799105	0.815641	0.293295	0.33774	0.28754	0.157877	0.500263	0.344887	0.703592	1.07619	1.25495	1.73909	0.18674	0.470525	1.05397	0.424667	0.411563	0.594061
Oip5	-0.73803	0.68408	-1.2826	0.100682	-1.09218	0.0482508	0.482764	0	0.190775	0.131641	0.0831484	1.02893	0.737996	0.565914	0	0.417777	0	1.60795	0.797739	0.933427	1.77843	1.47333	0.738604	0.668687	1.2908	1.90636	1.26415	0.279576	0.430479	0.63626	0.46122	1.4942	0.424099	1.03912	0.289502
P2rx6	-0.697121	0.573374	-1.3245	0.00565193	-1.22838	0.00020993	0.634502	1.29758	0.668633	1.14191	1.33325	0.309104	2.02945	0.223136	0.460222	1.14211	0.558816	1.93221	1.77076	2.64992	3.73985	2.08796	2.38528	2.10927	2.01966	2.91757	3.78131	2.79262	2.26313	2.75317	1.34463	2.69327	2.02378	1.44607	1.4785
P2ry14	0.00683719	0.999054	-1.0761	0.00937854	-1.7763	1.23e-11	6.5917	13.1496	6.95258	10.5502	10.6127	8.79884	8.93083	4.66609	9.4314	11.8221	4.43545	35.6828	37.3604	42.4375	41.2158	28.4895	31.8069	14.2909	31.1686	14.0837	24.4981	22.1296	16.526	29.9997	14.6445	24.7104	12.9435	3.56824	10.0254
Pbx4	-1.09438	0.410882	-1.63405	0.0271785	-2.11935	9.29e-05	0.0624712	0	0.0822896	0	0.295891	0	0.146922	0	0	0.216247	0	1.70918	0.802899	1.57025	0.442566	2.19666	0.86475	1.7306	0.83517	0.438558	0.451269	1.44712	1.44834	0.285003	0	2.20976	0.633228	0.949172	0
Pcsk2	-0.400982	0.884241	-1.12612	0.183643	-2.16361	7.81e-06	0.0181739	0	0.0478788	0	0.0782542	0.11067	0.085484	0.0177535	0.0549252	0.0629099	0	0.367517	0.61731	0.491951	0.3605	0.409953	0.198608	0.553808	0.312383	0.015948	0.0328204	0.105248	0	0.267161	0.110491	0.160714	0.0368433	0	0.062277
Pde10a	-0.892748	0.527564	-1.15246	0.0990032	-1.54155	0.000456513	0.200212	0.503052	0.410243	0.212311	0.459778	0.0338665	0.222353	0.282505	0.25772	0.15401	0.127775	0.780639	0.939419	0.677445	0.583107	0.509183	1.32088	0.996291	1.2675	0.478269	0.451956	0.901802	1.66626	0.947226	1.25586	0.90984	0.88693	1.61957	0.00952878
Phyhipl	-0.228639	0.947911	-1.02439	0.221162	-3.47964	4.66e-14	0.19704	0.193727	0.0162218	0	0	0.037496	0.144814	0.0481203	0.0496244	0	0.0471565	0.878953	1.31143	2.59541	1.64017	0.882398	1.2202	0.93249	1.20734	0.12968	0.333596	0.142636	0.351399	0.424492	0.299484	0.490062	0	0.0623702	0.3165
Plcxd3	-0.965798	0.496885	-1.77085	0.0140404	-1.13084	0.0674354	0	0	0.0268437	0	0	0.217169	1.03044	0	0	0	0	0.727244	0.767035	0.295519	0.577479	1.2033	0.920507	0.526906	0.518936	0.250359	0.993659	0.944133	0.254403	1.75612	0.584081	0.495582	0.440674	0.154815	0.27933
Plekho1	-1.23251	0.14677	-1.22148	0.020274	-2.09844	8.41e-10	0.311159	1.0489	0.380595	0.848475	0.650762	0	0.261355	0.347383	0.537362	0.0769351	0.382979	1.85069	2.44844	2.49246	0.692796	2.86064	1.87832	2.42177	1.07533	1.87233	1.24426	1.28712	1.98185	1.73501	2.16199	1.47408	2.0426	1.51961	1.86595
Plppr4	-0.137976	0.973835	-1.26642	0.124057	-2.38093	1.55e-05	0	0.0444951	0	0	0	0	0.017739	0.0147363	0.0759846	0	0	0.448616	0.193881	0.422929	0.427477	0.1201	0.813286	0.0975099	0.816298	0	0.381398	0.174723	0	0.466456	0.0655097	0.0667005	0.0305819	0	0
Popdc2	-0.974253	0.467598	-1.40587	0.0329755	-2.74354	1.07e-10	1.22679	0.700352	0.625537	0	0.425997	0.240984	0.791101	0	0	1.16438	0.265187	4.51917	5.59475	4.32316	5.99955	4.80469	3.74807	4.71404	3.42627	1.90997	1.35786	2.52095	2.04669	3.08926	2.33721	4.28695	0.74878	3.50743	1.32218
Ppp2r2b	-0.755642	0.610842	-1.00398	0.139722	-2.31853	1.72e-09	2.57015	6.54032	1.66786	3.60723	1.83902	1.26588	3.51118	1.55072	0.799595	1.11209	0.0723648	12.9486	7.84172	12.387	6.90824	17.177	7.51743	9.35364	8.63812	5.7379	4.50494	7.87983	17.9973	5.03885	11.949	6.09982	9.34802	11.1025	1.878
Ptgis	-0.54254	0.731744	-1.04162	0.0667698	-3.0587	1.18e-20	4.88859	16.7423	4.6686	4.38789	8.47243	5.08555	9.91627	1.39285	8.82352	4.16001	2.06693	54.5174	78.7988	53.7589	43.3481	77.5965	93.7878	74.2584	42.1176	10.6888	16.7371	16.7504	10.1713	25.338	21.5831	25.5779	13.6544	18.0532	4.64166
Pydc3	0.356325	0.895752	-1.8274	0.0012567	-2.66512	9.94e-11	0.287363	0.0847597	0.132484	0.0391794	0.0494938	0.0437475	0.202749	0	0.028949	0.0994721	0.137546	0.888761	1.10799	0.694523	1.50647	0.381301	0.942109	0.398033	0.585406	0.655635	0.493004	0.665666	0.717474	0.917695	0.623954	0.698826	0.15535	0.0727688	0
Ralgps2	-0.798207	0.609782	-1.52827	0.014987	-2.95673	7.19e-13	0.19642	0.277607	0.153622	0	0.0422877	0.261646	0.072179	0.179883	0.0123671	0.169979	0.340809	1.46031	3.04286	2.05318	1.61762	2.84248	1.56517	1.56437	1.55523	0.226226	1.21934	0.355468	0.875733	1.35037	0.415825	0.37996	0.190802	0.279783	0.599459
Rgag1	-1.57099	0.132265	-1.41371	0.0693105	-1.30379	0.0210345	0	0	0	0	0.267693	0.0630969	0.926011	0.0404875	0	0.286937	0	1.1586	1.02731	0.86147	0.968944	1.05865	0.422739	0.593219	0.422165	0.163665	0.0374242	0	0.554363	0.504225	0.269978	0.183257	0.224061	0.393579	0.372816
Rorb	-0.811144	0.569985	-1.19073	0.0604876	-2.09784	2.13e-07	0.59114	0.508552	0.237252	0.264458	0.107382	0.140615	0.0760299	0.0541373	0.0279147	0.191837	0.00884216	0.472454	0.729226	0.50898	0.0916087	1.15819	0.45759	0.597042	0.429249	1.232	0.892401	1.1233	0.9554	0.936412	1.5563	0.79638	0.699065	1.8244	0.189907
Rspo3	-0.0695692	0.985061	-1.16627	0.0358916	-1.8024	2.1e-07	4.62522	4.44171	6.84818	2.19979	4.72414	3.3842	13.829	5.91921	4.11764	4.53008	7.4825	20.984	28.7349	30.4335	30.3789	21.7418	34.2977	25.5597	21.1819	7.55112	20.3638	8.30553	4.53991	19.2834	13.3904	9.90826	8.48007	4.76667	0.491453
Scgb1a1	-0.967801	0.511509	-1.13222	0.179018	-2.88531	4.03e-10	0.360653	0	0	0	0	0.274525	1.27229	0.880773	0.181661	0.936313	1.20839	9.43828	11.257	5.75293	4.34347	8.37461	10.116	12.4887	5.39552	1.10768	1.13979	0	0	2.01098	0.783088	0.398662	0.243713	0.22832	1.54482
Sfrp4	-1.39035	0.0275238	-1.00187	0.0244374	-2.02353	1.04e-13	293.874	235.78	176.199	268.447	25.1307	26.2687	43.0526	41.4951	87.9478	54.2301	17.8285	202.233	291.996	135.861	114.761	369.282	165.704	218.963	138.695	600.52	608.17	403.953	291.424	468.059	623.189	591.226	661.691	759.709	841.7
Sgms2	-0.699288	0.58236	-1.02494	0.0580754	-2.82268	3.79e-19	2.10113	1.96397	1.81264	1.75513	1.52909	0.653256	1.07878	0.361358	2.31045	1.43414	0.0991539	8.46621	13.6652	9.45542	8.19726	11.1028	10.9849	10.7531	6.99887	3.4928	2.67214	7.11225	4.45961	4.5303	5.89872	2.78053	3.20965	4.85229	2.37042
Sipa1l2	-0.402934	0.810442	-1.0419	0.033107	-1.20315	0.000103852	0.566392	0.318212	0.595084	0.312568	0.214847	0.349011	0.22201	0.645504	0.339633	0.863595	0.451839	1.36354	1.3618	0.92564	0.535001	0.894695	0.972659	1.41961	1.48522	0.792867	1.55863	0.546678	1.2025	0.977531	1.11269	0.775151	0.947743	0.546389	0.358137
Slc24a3	-0.424096	0.814154	-1.1111	0.0336978	-1.72155	1.06e-07	2.905	1.54275	2.3183	0.491475	3.85299	2.35652	3.88979	1.51211	2.22157	2.7158	1.17734	9.13093	8.35096	14.9441	14.391	7.10435	9.03731	7.44057	9.08483	1.91655	4.28884	3.68394	10.7397	4.21346	4.76987	2.25015	3.75419	1.61087	2.21618
Slc25a21	-0.469322	0.851193	-1.11096	0.192608	-1.63231	0.0021224	0	0.517546	0.0650053	0.224279	0.283323	0	0	0.0642772	0.232002	0.28471	0	0.900121	0.33223	0.477089	0.745831	0.589336	1.10257	0.972163	0.649277	0.202092	0.920915	0.381055	0.821424	0.867206	0.657206	0.872808	0.51134	0.624838	0
Slc4a10	-0.355446	0.900274	-1.38523	0.0803599	-1.38354	0.0200119	0.0156577	0	0.0618748	0.0426957	0	0	0	0	0.0315471	0	0	0.0558765	0.158115	0.0605484	0	0.0207761	0.148296	0.0289171	0.0398715	0.12366	0.268625	0.090676	0.195466	0.0714326	0.271981	0.0346157	0.0740653	0.0991245	0
St3gal5	-0.539567	0.787421	-1.01045	0.166771	-1.55154	0.000285553	1.50773	4.55057	1.63964	1.48198	4.19719	0.640557	3.71085	2.05514	3.88552	0.728243	0	4.88002	5.47214	11.2879	9.2902	6.74622	13.6412	9.81057	6.40638	6.15379	7.44027	5.07645	5.00255	3.25262	6.54749	6.58899	4.07542	5.8602	1.77226
Sync	-0.644256	0.705054	-1.03101	0.146655	-1.1119	0.00912367	0.110518	0.0362199	0.606577	0.904086	1.63383	0.89733	2.55587	1.18757	0.296894	0.573843	1.05799	2.8046	2.60408	2.74231	3.96691	3.78834	1.66402	3.16366	3.11916	0.484908	1.46362	0.213342	1.51107	1.32585	0.67191	2.03608	0.746829	1.21274	0.378714
Sytl3	-0.742741	0.682274	-1.16421	0.153952	-3.65289	3.9e-14	0	0	0.453473	0	0	0	0.04498	0	0	0	0.0732355	1.22854	0.596961	1.47917	1.95108	1.31964	0.947502	2.57848	1.12015	0.234963	0.276312	0	0.750383	0.310235	0.830548	0.676517	0.413574	0.193726	0.32769
Tc2n	-0.992234	0.44983	-1.35036	0.0404628	-1.71915	4.73e-05	0.113582	0.0159532	0.0748073	0.132736	0.0698667	0.148212	0.305286	0.0158506	0.130768	0.168501	0.0931987	0.926473	0.655416	0.690206	0.4598	0.52749	0.449212	0.464482	0.371868	0.284773	0.0439539	0.0939671	0.63662	0.526402	0.183204	0.394592	0.285084	0.1849	0.236308
Tcf21	-0.580901	0.786223	-1.29041	0.087486	-3.11653	2.02e-11	1.89498	3.79524	2.86594	1.43535	2.56873	0.747928	11.8019	0.342803	5.23207	3.03683	0.335937	56.2705	55.8615	58.2161	55.6873	65.1891	73.1707	78.2895	47.227	7.39059	12.4845	10.1612	3.25432	22.8047	11.7646	13.9646	13.0425	1.15523	0.661381
Tmem151a	-1.03758	0.384247	-1.37917	0.0288008	-1.84033	9.52e-07	0	0	0.0987845	0.175281	0.239877	0.228336	0.151176	0.104655	0.259023	0.222509	0.164094	0.662688	0.708127	2.15429	0.303587	1.0093	0.546363	0.910144	0.682026	0.244431	0.328905	0.248171	0.305698	0.206365	0.297753	0.284218	0.18823	0.298423	0.128491
Tnfrsf11b	-1.10836	0.378128	-1.14769	0.133316	-4.26856	7.62e-23	0.426436	2.03644	0.300921	0.45682	0.655775	0.602824	0.501452	1.1902	0.490961	0.369032	0	17.1745	39.2037	20.9368	12.5156	45.3073	21.5256	26.8612	22.7457	2.91346	2.47533	2.11676	1.41236	7.88993	1.93121	1.75083	2.57291	5.93923	0.443602
Trnp1	-1.00373	0.149554	-1.06211	0.00896123	-2.03144	8.45e-16	2.49099	2.34707	0.581052	2.26416	1.31838	1.02706	1.9528	2.0278	1.56839	2.06585	1.34135	7.83998	9.14715	5.66924	5.2941	11.6374	7.29702	8.05076	5.15384	4.82719	2.7647	4.50804	4.99772	3.94592	4.86784	4.13027	3.40167	5.71655	3.55664
Trpv2	-0.454572	0.71784	-1.19446	0.00243819	-1.55669	1.02e-08	0.818371	1.05749	0.939392	0.733224	0.412786	0.498347	0.549906	0.365457	0.565321	0.80938	0.134302	2.14167	1.84601	1.08502	1.09326	1.9391	1.63535	1.46821	1.26525	1.43628	2.1324	2.30195	2.79385	1.6712	2.64002	2.27447	1.58005	0.532891	1.56241
Ugt1a6b	-0.635863	0.748738	-1.52647	0.0424724	-2.9018	1.29e-08	0.0372711	0.0732891	0	0	0	0	0.0876554	0	0.0750938	0.0645079	0	1.10839	0.958041	0.576512	0.475273	0.346185	1.412	1.17017	0.569455	0.26165	0.336541	0	0	0.264501	0.129483	1.15357	0.201489	0	0.0957884
Ugt1a7c	-0.498343	0.794482	-1.16813	0.0532901	-2.9793	3.2e-16	0.823553	2.37688	0.419929	1.81103	0.251658	0.32355	1.93686	0.233564	0.401442	0.735681	0.381477	7.17358	9.26758	5.90708	4.32868	7.96664	9.32898	7.87465	4.44796	3.89317	6.50076	2.61543	1.13707	4.0265	2.37656	4.58109	2.54922	1.31183	2.38967
Wnt1	-1.336	0.224158	-1.6599	0.0234901	-2.49673	5e-06	0	0	0	0	0	0	0	0	0	0	0	0.343499	0.795279	1.01197	0.20457	1.02975	0.447055	1.66656	0.643411	0.823542	0.162963	0	0	0.439129	1.88099	0.319198	0.365877	1.14256	0
Wt1	-1.28627	0.264041	-2.01683	0.00110649	-4.32749	4.07e-22	0.36112	0	0.585454	0.340861	0	0.0422892	0.228656	0.0271358	0.111936	0	0	4.26264	4.0547	5.61267	5.51016	4.38624	6.63803	6.13059	3.48377	1.26756	2.53335	1.12608	0.743098	3.92861	5.9833	1.84236	3.26623	0.773775	0.285567
