# Supplementary material for: Neonatally imprinted stromal cell subsets induce tolerogenic dendritic cells in mesenteric lymph nodes
Source: Nat Commun. 2018 Sep 25;9:3903. doi: 10.1038/s41467-018-06423-7 (PMC6156403; doi:10.1038/s41467-018-06423-7)
Supplement: Supplementary file 6 — Supplementary Table 3 [file 41467_2018_6423_MOESM6_ESM.xlsx]

## Sheet: scRNAseq_mLN_pLN_merged
Supplementary Table 3: Transcriptional signature genes per stromal cell subset. Single cell suspensions from mLN-SPF and pLN-SPF were sorted for CD24‑CD45‑ cells and subjected to scRNA‑seq. FSCs were identified as non-LECs, non-BECs as well as Pecam1‑ and Ackr4-. Table summarizes marker DEGs up-regulated for each cluster. pct.1, percent of cells expressing gene in respective cluster; pct.2, perce…
gene	pvalue	log2FoldChange	pct.1	pct.2	FDR	cluster	gene
Ccl21a	0	1.33967012683386	1	1	0	Ccl19+Il7+	Ccl21a
Clu	1.76832e-245	0.916581530500431	0.998	0.938	2.26345e-241	Ccl19+Il7+	Clu
Fmod	1.93385e-213	0.890292317972059	0.773	0.263	2.47532e-209	Ccl19+Il7+	Fmod
Ifitm1	4.54302e-183	0.765584688210692	0.985	0.811	5.81506e-179	Ccl19+Il7+	Ifitm1
Mfge8	2.11694e-175	0.792492477113147	0.999	0.955	2.70968e-171	Ccl19+Il7+	Mfge8
Serpina1b	1.94613e-174	0.874722180838292	0.966	0.661	2.49105e-169	Ccl19+Il7+	Serpina1b
Grem1	4.75629e-172	0.843599391188601	0.664	0.206	6.08806e-168	Ccl19+Il7+	Grem1
Prkcb	3.06627e-161	0.589295889943533	0.442	0.087	3.92482e-157	Ccl19+Il7+	Prkcb
Tgfbi	5.91395e-138	0.766270876630404	0.892	0.51	7.56986e-134	Ccl19+Il7+	Tgfbi
Dsc3	6.21979e-134	0.682261784750428	0.622	0.217	7.96133e-130	Ccl19+Il7+	Dsc3
Bst1	1.21476e-133	0.580518967739304	0.766	0.317	1.55489e-129	Ccl19+Il7+	Bst1
Spint2	6.03331e-125	0.485370507696521	0.545	0.162	7.72264e-121	Ccl19+Il7+	Spint2
Il7	8.75357e-125	0.70764266140813	0.651	0.259	1.12046e-120	Ccl19+Il7+	Il7
Vtn	2.96766e-124	0.578468177245937	0.986	0.774	3.7986e-118	Ccl19+Il7+	Vtn
Lpar1	1.69394e-120	0.588196102988408	0.903	0.586	2.16825e-116	Ccl19+Il7+	Lpar1
Ccl19	6.46105e-114	0.430808952603005	0.984	0.834	8.27014e-110	Ccl19+Il7+	Ccl19
Tnfsf13b	1.20323e-96	0.55302663076475	0.761	0.392	1.54014e-92	Ccl19+Il7+	Tnfsf13b
Dsc2	3.1914e-95	0.435554387706205	0.405	0.11	4.08499e-91	Ccl19+Il7+	Dsc2
Serpina10	2.04893e-91	0.546704421363873	0.554	0.208	2.62263e-87	Ccl19+Il7+	Serpina10
Bmp4	4.4281e-91	0.538393095123664	0.504	0.181	5.66797e-87	Ccl19+Il7+	Bmp4
Des	7.20047e-91	0.495135081954173	0.935	0.636	9.2166e-86	Ccl19+Il7+	Des
Cd74	1.16105e-82	0.758316681055168	0.702	0.369	1.48614e-79	Ccl19+Il7+	Cd74
Ntrk1	3.01252e-81	0.485002307949185	0.822	0.486	3.85603e-77	Ccl19+Il7+	Ntrk1
Cdc42ep3	4.03409e-81	0.50547845009076	0.642	0.288	5.16363e-77	Ccl19+Il7+	Cdc42ep3
Stmn2	1.26677e-78	0.839477722731322	0.369	0.112	1.62147e-74	Ccl19+Il7+	Stmn2
Hpgd	6.22911e-74	0.602983114943976	0.762	0.436	7.97325e-70	Ccl19+Il7+	Hpgd
Serpina1d	1.14009e-73	0.548421321702076	0.554	0.23	1.45931e-69	Ccl19+Il7+	Serpina1d
Srgn	1.31967e-71	0.439786751420163	0.863	0.541	1.68917e-68	Ccl19+Il7+	Srgn
Gas6	3.41308e-69	0.504976417147187	0.95	0.725	4.36874e-64	Ccl19+Il7+	Gas6
Emp2	1.49884e-67	0.425563017053265	0.729	0.41	1.91852e-62	Ccl19+Il7+	Emp2
Tsc22d1	4.76231e-64	0.42719747281241	0.906	0.679	6.09575e-60	Ccl19+Il7+	Tsc22d1
Prelp	3.77955e-63	0.515394718969456	0.738	0.452	4.83782e-59	Ccl19+Il7+	Prelp
Plpp1	2.84188e-60	0.453714806167421	0.75	0.447	3.6376e-56	Ccl19+Il7+	Plpp1
Rbp1	2.5081e-52	0.456298977457826	0.892	0.724	3.21037e-48	Ccl19+Il7+	Rbp1
Rgs5	9.73235e-52	0.619483625504653	0.533	0.266	1.24574e-47	Ccl19+Il7+	Rgs5
Birc2	9.25237e-50	0.428655485245268	0.766	0.468	1.1843e-45	Ccl19+Il7+	Birc2
Sostdc1	2.92977e-46	0.503745094433809	0.488	0.23	3.75011e-42	Ccl19+Il7+	Sostdc1
Cyr61	8.03394e-27	0.66828299601352	0.884	0.813	1.02834e-22	Ccl19+Il7+	Cyr61
Tnfsf8	1.9691e-22	0.423507311400004	0.367	0.174	2.52045e-20	Ccl19+Il7+	Tnfsf8
Swt1	3.67946e-19	0.499369817348579	0.706	0.517	4.70971e-15	Ccl19+Il7+	Swt1
Hspe1	1.97742e-253	128176986848964	0.998	0.927	2.5311e-250	Nr4a1+	Hspe1
Hspa8	3.3217e-248	101007207808423	1	0.992	4.25178e-244	Nr4a1+	Hspa8
Hsph1	3.35948e-248	131925186892705	0.969	0.601	4.30014e-244	Nr4a1+	Hsph1
Hspd1	4.18131e-227	128262903625835	0.963	0.674	5.35208e-222	Nr4a1+	Hspd1
Hspa1b	2.50247e-223	106066403296408	0.994	0.792	3.20316e-218	Nr4a1+	Hspa1b
Dnajb1	1.78849e-221	121302678267845	0.996	0.931	2.28927e-217	Nr4a1+	Dnajb1
Hsp90aa1	5.97515e-210	115753916902675	0.999	0.942	7.64819e-206	Nr4a1+	Hsp90aa1
Hspa1a	4.06342e-205	0.989441431339386	0.998	0.983	5.20118e-200	Nr4a1+	Hspa1a
Bag3	5.39339e-181	137596160087071	0.922	0.627	6.90354e-177	Nr4a1+	Bag3
Hsp90ab1	1.58033e-175	0.805064831933769	1	0.973	2.02282e-171	Nr4a1+	Hsp90ab1
Dnaja1	4.15004e-143	0.995938375972017	0.988	0.932	5.31205e-140	Nr4a1+	Dnaja1
Ubc	1.48454e-134	101151339562141	0.961	0.85	1.90021e-130	Nr4a1+	Ubc
Egr1	3.14897e-130	0.596077581863881	0.998	0.93	4.03068e-126	Nr4a1+	Egr1
Ubb	2.52439e-127	0.675667903929145	1	0.999	3.23121e-123	Nr4a1+	Ubb
Dnaja4	9.83786e-124	12261531742518	0.584	0.213	1.25925e-120	Nr4a1+	Dnaja4
Ifrd1	2.14864e-119	0.990272286081505	0.875	0.577	2.75026e-116	Nr4a1+	Ifrd1
Btg2	1.66537e-93	0.683071966742568	0.975	0.818	2.13167e-89	Nr4a1+	Btg2
Nfkbia	7.4967e-89	0.719400446976672	0.969	0.896	9.59578e-85	Nr4a1+	Nfkbia
Cebpb	1.29718e-86	0.7281675503828	0.966	0.88	1.66039e-82	Nr4a1+	Cebpb
Phlda1	7.37462e-84	0.983473457131101	0.964	0.893	9.43951e-80	Nr4a1+	Phlda1
Nr4a1	7.15358e-83	0.741815716497975	0.908	0.656	9.15658e-79	Nr4a1+	Nr4a1
Atf3	7.06583e-73	0.757560490479835	0.936	0.75	9.04427e-69	Nr4a1+	Atf3
Maff	6.35044e-71	0.673126329599318	0.746	0.429	8.12856e-67	Nr4a1+	Maff
Birc3	1.90782e-61	0.613625167316727	0.747	0.456	2.44201e-57	Nr4a1+	Birc3
Sowahc	9.19669e-60	0.589270236433186	0.568	0.263	1.17718e-55	Nr4a1+	Sowahc
Gadd45b	9.23889e-55	0.587397405686256	0.867	0.651	1.18258e-50	Nr4a1+	Gadd45b
Gm8797	5.23268e-53	0.534389207725715	0.955	0.871	6.69784e-49	Nr4a1+	Gm8797
Hspb1	1.68232e-52	106103283217501	0.928	0.847	2.15337e-48	Nr4a1+	Hspb1
Il6	5.09425e-46	0.767188228648621	0.684	0.441	6.52065e-42	Nr4a1+	Il6
Ccl2	1.47146e-43	0.760971841027668	0.945	0.884	1.88347e-39	Nr4a1+	Ccl2
Coq10b	2.21143e-43	0.489661937495247	0.648	0.37	2.83064e-39	Nr4a1+	Coq10b
Zfp36	2.50502e-42	0.489507196680209	0.946	0.81	3.20643e-38	Nr4a1+	Zfp36
Gem	3.82824e-42	0.544321417632098	0.902	0.728	4.90015e-38	Nr4a1+	Gem
Ccl7	3.97381e-38	0.73121511350221	0.949	0.887	5.08648e-34	Nr4a1+	Ccl7
Icam1	5.72882e-34	0.55876228688571	0.842	0.661	7.33289e-30	Nr4a1+	Icam1
Serpinh1	9.09611e-31	0.594175985543689	0.983	0.968	1.1643e-26	Nr4a1+	Serpinh1
Cxcl10	6.38456e-10	0.494995336510077	0.407	0.244	8.17224e-06	Nr4a1+	Cxcl10
Hmox1	3.15201e-07	0.644822709758845	0.379	0.244	0.00403458	Nr4a1+	Hmox1
Cd14	5.23571e+08	0.509319566972432	0.33	0.259	0.0670170405151042	Nr4a1+	Cd14
Cryab	9.30864e+09	105927105228846	0.502	0.482	1	Nr4a1+	Cryab
Cxcl12	2.82645e-128	0.666358963966664	1	0.974	3.61786e-124	Inmt+	Cxcl12
Enpp2	3.76884e-112	0.773137928147623	0.989	0.84	4.82412e-108	Inmt+	Enpp2
Inmt	2.97308e-102	0.888009541395571	0.878	0.549	3.80554e-100	Inmt+	Inmt
Ptn	2.59646e-87	0.863141677923207	0.612	0.252	3.32347e-83	Inmt+	Ptn
Dcn	6.07567e-79	0.398527200983358	1	1	7.77686e-75	Inmt+	Dcn
Aebp1	5.98637e-75	0.495994502410124	0.988	0.891	7.66256e-71	Inmt+	Aebp1
Ano1	1.67615e-67	0.472740249469693	0.519	0.202	2.14547e-63	Inmt+	Ano1
Ccl9	2.74474e-66	0.591582561211754	0.385	0.121	3.51326e-64	Inmt+	Ccl9
C3	8.85036e-64	0.359114946021201	0.999	0.985	1.13285e-59	Inmt+	C3
Tmem176b	1.80829e-63	0.412574101794094	1	0.899	2.31462e-59	Inmt+	Tmem176b
Hmgcs2	1.86954e-61	0.529488038872201	0.895	0.66	2.39301e-57	Inmt+	Hmgcs2
Tmem176a	9.51409e-61	0.423140505375208	0.996	0.863	1.2178e-57	Inmt+	Tmem176a
Lepr	4.53763e-59	0.549270166313381	0.605	0.294	5.80817e-55	Inmt+	Lepr
Apoe	1.69426e-57	0.433129009745069	1	1	2.16865e-53	Inmt+	Apoe
Pltp	2.1144e-51	0.604807243629254	0.79	0.572	2.70643e-48	Inmt+	Pltp
Sepp1	2.15506e-48	0.385268042165098	0.99	0.919	2.75847e-44	Inmt+	Sepp1
Tnfsf11	5.08663e-47	0.453574422945432	0.267	0.075	6.51088e-43	Inmt+	Tnfsf11
Steap4	1.8375e-46	0.402713705472201	0.911	0.698	2.352e-42	Inmt+	Steap4
Des	5.72317e-43	0.395737684071446	0.922	0.65	7.32566e-39	Inmt+	Des
C1rb	7.23307e-41	0.351375366769068	0.971	0.878	9.25833e-37	Inmt+	C1rb
Vegfc	4.22155e-36	0.386095636068516	0.574	0.32	5.40358e-31	Inmt+	Vegfc
Gfra2	9.49382e-31	0.380029904220099	0.686	0.44	1.21521e-26	Inmt+	Gfra2
Srpx	1.3833e-29	0.377865103089701	0.805	0.604	1.77062e-25	Inmt+	Srpx
Stc1	3.49486e-28	0.431419254424396	0.279	0.103	4.47342e-24	Inmt+	Stc1
C2	7.90329e-26	0.341827489832694	0.871	0.679	1.01162e-21	Inmt+	C2
Matn2	1.29029e-25	0.382007429880977	0.655	0.426	1.65158e-21	Inmt+	Matn2
Abi3bp	1.93634e-25	0.344542367693275	0.783	0.588	2.47851e-21	Inmt+	Abi3bp
Nrp1	2.05361e-24	0.359664288060001	0.902	0.738	2.62862e-20	Inmt+	Nrp1
Wfdc1	1.4919e-23	0.389860456133596	0.44	0.233	1.90964e-19	Inmt+	Wfdc1
Aqp1	7.5684e-22	0.524281190499542	0.432	0.238	9.68755e-18	Inmt+	Aqp1
Gstm2	7.86766e-22	0.350530781861184	0.887	0.799	1.00706e-17	Inmt+	Gstm2
Kcnj8	1.84211e-19	0.368175366286333	0.486	0.289	2.3579e-15	Inmt+	Kcnj8
Mylk	2.16046e-18	0.374137740281418	0.609	0.408	2.76539e-14	Inmt+	Mylk
Cpxm1	1.06213e-16	0.361974563586223	0.897	0.782	1.35953e-12	Inmt+	Cpxm1
Angptl4	4.47468e-14	0.376955781053051	0.612	0.434	5.7276e-11	Inmt+	Angptl4
Atp1b1	6.22492e-12	0.340469491361611	0.356	0.197	7.9679e-08	Inmt+	Atp1b1
Lum	6.211e-07	0.350301500875498	0.879	0.771	0.0795008	Inmt+	Lum
Igfbp3	6.13077	0.355683956021519	0.802	0.701	78473.8	Inmt+	Igfbp3
Apoc1	315	0.396267171661825	0.439	0.318	4.032e+06	Inmt+	Apoc1
Cxcl13	1096.88	0.515948405372441	0.271	0.178	1.404e+08	Inmt+	Cxcl13
Fbln1	2.80205e-180	13670130074887	0.907	0.391	3.58663e-176	CD34+Gdf10+	Fbln1
Sparcl1	9.26757e-154	128507965820086	0.875	0.344	1.18625e-151	CD34+Gdf10+	Sparcl1
Gsn	2.90689e-146	100201401341906	1	0.999	3.72082e-142	CD34+Gdf10+	Gsn
Gdf10	9.23509e-135	120400812268713	0.655	0.19	1.18209e-130	CD34+Gdf10+	Gdf10
Penk	3.06272e-105	0.979762276116666	0.737	0.266	3.92028e-101	CD34+Gdf10+	Penk
F3	1.43774e-99	115438834060743	0.867	0.512	1.8403e-96	CD34+Gdf10+	F3
Nbl1	2.20801e-96	0.983418333410332	0.749	0.312	2.82625e-92	CD34+Gdf10+	Nbl1
Gpc3	6.15361e-96	0.920479815986511	0.81	0.365	7.87663e-92	CD34+Gdf10+	Gpc3
Pcolce2	2.26484e-92	0.836368149588722	0.725	0.269	2.899e-87	CD34+Gdf10+	Pcolce2
Mgp	1.49524e-90	172901145821516	0.758	0.384	1.91391e-86	CD34+Gdf10+	Mgp
Gpx3	4.83748e-87	0.861973544430871	0.984	0.849	6.19198e-83	CD34+Gdf10+	Gpx3
Ly6a	7.58064e-81	0.835009730090146	0.931	0.625	9.70322e-77	CD34+Gdf10+	Ly6a
Tmeff2	1.49302e-78	0.724802777977647	0.56	0.183	1.91107e-74	CD34+Gdf10+	Tmeff2
Itm2a	5.42395e-76	0.759917896300938	0.725	0.329	6.94266e-70	CD34+Gdf10+	Itm2a
Cd34	5.33531e-73	0.736147689829519	0.814	0.44	6.8292e-69	CD34+Gdf10+	Cd34
Igfbp6	3.85028e-70	0.748960385080903	0.808	0.443	4.92836e-66	CD34+Gdf10+	Igfbp6
Ogn	9.00183e-67	0.776282233734092	0.8	0.441	1.15223e-62	CD34+Gdf10+	Ogn
S100a6	7.78844e-64	0.631108455255308	0.99	0.938	9.9692e-59	CD34+Gdf10+	S100a6
Spon2	4.85663e-62	0.806067912455076	0.588	0.235	6.21649e-58	CD34+Gdf10+	Spon2
Clec3b	5.80485e-61	0.62563827821389	0.99	0.954	7.43021e-57	CD34+Gdf10+	Clec3b
Ecm1	2.10309e-59	0.79443354679332	0.739	0.383	2.69196e-55	CD34+Gdf10+	Ecm1
Dpep1	1.82926e-58	0.774553823306541	0.772	0.449	2.34145e-54	CD34+Gdf10+	Dpep1
Ly6c1	2.07847e-55	0.850912577578398	0.731	0.396	2.66045e-51	CD34+Gdf10+	Ly6c1
Olfml2b	1.02682e-52	0.617351189785886	0.665	0.336	1.31433e-47	CD34+Gdf10+	Olfml2b
Sepp1	1.18543e-51	0.621018912598411	0.98	0.923	1.51735e-47	CD34+Gdf10+	Sepp1
Inmt	1.94604e-49	0.955450931183726	0.851	0.567	2.49093e-45	CD34+Gdf10+	Inmt
Ltbp4	2.40312e-49	0.699660775030687	0.844	0.636	3.07599e-45	CD34+Gdf10+	Ltbp4
Fmo2	3.2685e-48	0.78337008367274	0.499	0.205	4.18368e-44	CD34+Gdf10+	Fmo2
Serpinf1	1.0807e-46	0.654654054119477	0.935	0.807	1.38329e-41	CD34+Gdf10+	Serpinf1
Fbln2	1.20604e-45	0.696805284861335	0.614	0.296	1.54373e-41	CD34+Gdf10+	Fbln2
Cd9	2.67528e-45	0.711405114649929	0.846	0.676	3.42436e-41	CD34+Gdf10+	Cd9
Fbln5	8.07584e-42	0.611770912597699	0.655	0.351	1.03371e-37	CD34+Gdf10+	Fbln5
Osr1	1.88829e-40	0.701864104044505	0.606	0.309	2.41701e-36	CD34+Gdf10+	Osr1
Prss23	2.13895e-40	0.813880813467618	0.63	0.339	2.73786e-35	CD34+Gdf10+	Prss23
Anxa2	7.32284e-39	0.610578291304913	0.82	0.574	9.37324e-34	CD34+Gdf10+	Anxa2
Gas1	9.50073e-31	0.607582308174775	0.731	0.501	1.21609e-26	CD34+Gdf10+	Gas1
Ifi27l2a	2.53401e-28	0.600762746849955	0.685	0.424	3.24353e-24	CD34+Gdf10+	Ifi27l2a
Thbd	6.31227e-26	0.673417679334511	0.644	0.403	8.0797e-22	CD34+Gdf10+	Thbd
Ctgf	7.88483e-08	0.702451763060299	0.285	0.134	0.00100926	CD34+Gdf10+	Ctgf
Apod	0.102758	101873165118784	0.4	0.269	1315.3	CD34+Gdf10+	Apod
Actb	3.11202e-123	101240355931918	1	0.979	3.98338e-120	Ccl19+	Actb
Pam	9.79485e-110	106813280977084	0.914	0.525	1.25374e-105	Ccl19+	Pam
Abhd2	1.70653e-104	0.849070600719412	0.627	0.174	2.18436e-101	Ccl19+	Abhd2
Nfia	8.03303e-80	0.801813376819968	0.902	0.596	1.02823e-75	Ccl19+	Nfia
Slc39a1	6.14346e-60	0.750310470781221	0.776	0.418	7.86363e-56	Ccl19+	Slc39a1
Notch2	6.37639e-53	0.540916447642631	0.526	0.185	8.16177e-48	Ccl19+	Notch2
Marf1	1.60112e-35	0.4993624814024	0.472	0.184	2.04943e-31	Ccl19+	Marf1
Spry2	2.77685e-35	0.511668995641589	0.531	0.222	3.55437e-31	Ccl19+	Spry2
Apoe	3.84863e-35	0.460656087654306	1	1	4.92625e-31	Ccl19+	Apoe
Ccl21a	9.37836e-26	0.421568828649387	1	1	1.20043e-21	Ccl19+	Ccl21a
Mfge8	5.70403e-18	0.371181061619847	0.993	0.96	7.30116e-15	Ccl19+	Mfge8
Kdelr2	7.71089e-16	0.402835144703564	0.686	0.486	9.86994e-11	Ccl19+	Kdelr2
Nr2f2	4.11068e-13	0.488639834181012	0.607	0.401	5.26167e-09	Ccl19+	Nr2f2
Hspa1a	5.2648e-13	0.388276370973038	0.993	0.985	6.73895e-09	Ccl19+	Hspa1a
Cxcl12	1.97177e-12	0.313788571130886	1	0.976	2.52387e-08	Ccl19+	Cxcl12
Alkbh5	5.18223e-12	0.444579540050506	0.531	0.321	6.63325e-08	Ccl19+	Alkbh5
Gas6	3.54387e-09	0.386589166987699	0.894	0.752	4.53615e-05	Ccl19+	Gas6
Lrrc8a	6.55406e-09	0.350062459421372	0.383	0.193	8.38919e-05	Ccl19+	Lrrc8a
Ubb	4.30152e-09	0.35817109667857	1	0.999	0.000550594	Ccl19+	Ubb
Wtap	6.22359e-07	0.382364714683179	0.462	0.276	0.000796619	Ccl19+	Wtap
Hpgd	8.84644e-07	0.418258205078186	0.678	0.476	0.0113234	Ccl19+	Hpgd
Cbx3	1.21286e-07	0.381000523820376	0.663	0.526	0.0155245	Ccl19+	Cbx3
C1s2	1.52647e-07	0.33390105400999	0.872	0.79	0.0195388	Ccl19+	C1s2
Erdr1	3.76753e-06	0.406745460890739	0.681	0.534	0.0482243	Ccl19+	Erdr1
Pdpn	0.000113368	0.353975703472898	0.639	0.487	1.45112	Ccl19+	Pdpn
Ntrk1	0.000322391	0.340002636206374	0.698	0.53	0.412661	Ccl19+	Ntrk1
Serpina1d	0.000209598	0.381711739852048	0.457	0.271	2.68285	Ccl19+	Serpina1d
Swt1	0.00364969	0.428142477234667	0.698	0.537	46.716	Ccl19+	Swt1
Igfbp3	0.0529156	0.352958339343417	0.85	0.703	677.32	Ccl19+	Igfbp3
Kdm6b	0.0583689	0.412412566816746	0.587	0.44	747.122	Ccl19+	Kdm6b
1600014C10Rik	0.0741018	0.331650634966553	0.563	0.395	948.503	Ccl19+	1600014C10Rik
Cyr61	0.645341	0.478062651518439	0.885	0.821	8260.37	Ccl19+	Cyr61
Srgn	4.86041	0.330943617881762	0.717	0.585	62213.2	Ccl19+	Srgn
Dnajb1	8.81062	0.340908533549072	0.953	0.939	112776	Ccl19+	Dnajb1
Fmod	49.1639	0.315486604749445	0.501	0.336	629298	Ccl19+	Fmod
Sostdc1	95.5011	0.395428467975914	0.42	0.261	1.22241e+06	Ccl19+	Sostdc1
Grem1	5970.02	0.329289270700048	0.408	0.273	7.64163e+07	Ccl19+	Grem1
Gm8797	240041	0.356974664966466	0.914	0.881	3.07252e+09	Ccl19+	Gm8797
Phlda1	1.70206e+09	0.325751956082843	0.919	0.902	0.217863270198449	Ccl19+	Phlda1
Bag3	0.00139337382227639	0.321534198913456	0.658	0.671	1	Ccl19+	Bag3
Col15a1	1.1043e-291	134174682096442	0.746	0.099	1.4135e-287	CD34+Aldh1a2+	Col15a1
Col5a3	7.02407e-217	0.966261190551497	0.677	0.105	8.99082e-214	CD34+Aldh1a2+	Col5a3
Aldh1a2	5.16551e-188	0.840323702644236	0.333	0.02	6.61186e-185	CD34+Aldh1a2+	Aldh1a2
Spon2	7.02593e-173	128857173803397	0.82	0.223	8.99319e-170	CD34+Aldh1a2+	Spon2
Gsn	4.89332e-158	129284972530491	1	0.999	6.26346e-154	CD34+Aldh1a2+	Gsn
Dpep1	1.17428e-157	146481618100482	0.938	0.442	1.50308e-153	CD34+Aldh1a2+	Dpep1
Lpl	1.72107e-157	157750272248553	0.988	0.725	2.20297e-153	CD34+Aldh1a2+	Lpl
Meg3	3.78184e-153	142926209788107	0.86	0.266	4.84075e-149	CD34+Aldh1a2+	Meg3
Plau	3.58852e-147	129984506907106	0.845	0.282	4.59331e-143	CD34+Aldh1a2+	Plau
Htra3	7.55238e-144	127375098903801	0.98	0.6	9.66704e-140	CD34+Aldh1a2+	Htra3
Tmem45a	1.78724e-143	0.868039814960774	0.704	0.174	2.28766e-139	CD34+Aldh1a2+	Tmem45a
Mnda	1.61292e-140	0.922698904323028	0.778	0.214	2.06454e-135	CD34+Aldh1a2+	Mnda
Fbln2	3.5199e-130	0.984771613277754	0.84	0.284	4.50547e-126	CD34+Aldh1a2+	Fbln2
Penk	4.00008e-127	106419957862609	0.83	0.267	5.12011e-123	CD34+Aldh1a2+	Penk
Col3a1	2.37312e-126	109295853985938	0.998	0.952	3.03759e-122	CD34+Aldh1a2+	Col3a1
Tuba1a	5.40161e-120	116301332351842	0.961	0.717	6.91406e-116	CD34+Aldh1a2+	Tuba1a
Itm2a	2.15329e-113	0.986388213010017	0.842	0.326	2.75621e-109	CD34+Aldh1a2+	Itm2a
Ctsh	9.71859e-111	0.939955782772732	0.764	0.279	1.24398e-106	CD34+Aldh1a2+	Ctsh
Oaf	4.6197e-108	0.897634019411574	0.68	0.198	5.91322e-104	CD34+Aldh1a2+	Oaf
Tubb4b	1.19999e-100	0.797913134590807	0.724	0.236	1.53599e-96	CD34+Aldh1a2+	Tubb4b
Tnxb	1.81333e-95	0.816830493430696	0.837	0.348	2.32106e-91	CD34+Aldh1a2+	Tnxb
Col4a1	3.08105e-95	100438959906134	0.901	0.59	3.94375e-92	CD34+Aldh1a2+	Col4a1
Mmp2	4.48678e-95	0.895322080538066	0.921	0.554	5.74307e-91	CD34+Aldh1a2+	Mmp2
Rnase4	1.03579e-94	0.847852375833316	0.953	0.707	1.32581e-90	CD34+Aldh1a2+	Rnase4
Gm12216	4.42596e-93	109918826426802	0.643	0.206	5.66523e-90	CD34+Aldh1a2+	Gm12216
Ier2	1.08221e-91	117937141466922	0.973	0.773	1.38523e-87	CD34+Aldh1a2+	Ier2
Steap3	3.07107e-91	0.807904965779263	0.793	0.338	3.93097e-87	CD34+Aldh1a2+	Steap3
Fst	1.19805e-86	0.914810569664623	0.727	0.266	1.5335e-83	CD34+Aldh1a2+	Fst
Klf4	5.61614e-86	113490280834662	0.911	0.564	7.18866e-82	CD34+Aldh1a2+	Klf4
Fosb	6.44942e-84	0.926207738261238	0.951	0.722	8.25526e-80	CD34+Aldh1a2+	Fosb
Klf2	9.44393e-85	115673473171623	0.926	0.569	1.20882e-79	CD34+Aldh1a2+	Klf2
Lum	3.63643e-82	0.822035749336236	0.99	0.769	4.65463e-78	CD34+Aldh1a2+	Lum
Gpx3	8.53064e-75	0.804599883508173	0.985	0.851	1.09192e-70	CD34+Aldh1a2+	Gpx3
Abca8a	1.17111e-73	0.832254610114505	0.798	0.376	1.49902e-70	CD34+Aldh1a2+	Abca8a
Tppp3	2.05355e-70	0.789741486827533	0.926	0.557	2.62855e-67	CD34+Aldh1a2+	Tppp3
Anxa1	5.02091e-70	0.847806449027596	0.929	0.625	6.42677e-66	CD34+Aldh1a2+	Anxa1
Smoc2	2.95222e-57	0.918150511377221	0.732	0.35	3.77884e-53	CD34+Aldh1a2+	Smoc2
Plin2	5.36049e-56	0.988701487035586	0.697	0.345	6.86143e-52	CD34+Aldh1a2+	Plin2
G0s2	5.93365e-56	0.831698824861578	0.562	0.215	7.59507e-51	CD34+Aldh1a2+	G0s2
Postn	1.05824e-37	0.814499645639916	0.776	0.477	1.35454e-33	CD34+Aldh1a2+	Postn
Anxa3	0	196685150800769	0.96	0.169	0	CD34+Ackr3+	Anxa3
Ackr3	0	184270178995645	0.95	0.177	0	CD34+Ackr3+	Ackr3
Tmem100	0	173157263424202	0.925	0.115	0	CD34+Ackr3+	Tmem100
Pla1a	0	158826281046888	0.9	0.122	0	CD34+Ackr3+	Pla1a
Smpd3	0	15640107001544	0.728	0.076	0	CD34+Ackr3+	Smpd3
Qpct	0	144945776071628	0.893	0.158	0	CD34+Ackr3+	Qpct
Efhd1	0	136195873617378	0.805	0.047	0	CD34+Ackr3+	Efhd1
Fndc1	0	130566874291247	0.835	0.098	0	CD34+Ackr3+	Fndc1
Sema3c	0	130456472327735	0.84	0.08	0	CD34+Ackr3+	Sema3c
Lsp1	1.40224e-293	165350355775807	0.925	0.185	1.79487e-289	CD34+Ackr3+	Lsp1
Cd248	4.21075e-283	14263519094615	0.928	0.188	5.38977e-279	CD34+Ackr3+	Cd248
Pcolce2	1.59401e-276	168627433965014	0.978	0.257	2.04033e-272	CD34+Ackr3+	Pcolce2
Pi16	3.58297e-273	257804247644708	0.985	0.324	4.5862e-269	CD34+Ackr3+	Pi16
Sfrp2	8.24103e-260	159675565763806	0.763	0.123	1.05485e-255	CD34+Ackr3+	Sfrp2
Sfrp4	1.10622e-256	145958404625422	0.691	0.092	1.41596e-253	CD34+Ackr3+	Sfrp4
Sbsn	2.55918e-243	130162254267061	0.571	0.061	3.27575e-239	CD34+Ackr3+	Sbsn
Igfbp6	6.34355e-236	210695506200241	0.993	0.435	8.11975e-232	CD34+Ackr3+	Igfbp6
Mfap5	8.71725e-233	231887906833215	0.983	0.393	1.11581e-228	CD34+Ackr3+	Mfap5
Fbn1	8.26193e-230	161039144034599	0.958	0.31	1.05753e-225	CD34+Ackr3+	Fbn1
Ly6c1	6.82879e-228	169358780377414	0.993	0.382	8.74086e-224	CD34+Ackr3+	Ly6c1
Efemp1	3.44498e-227	172952209797931	0.975	0.368	4.40957e-222	CD34+Ackr3+	Efemp1
Col14a1	2.1133e-212	143304442193394	0.935	0.292	2.70503e-208	CD34+Ackr3+	Col14a1
Meg3	7.44711e-206	136177066735715	0.958	0.259	9.5323e-202	CD34+Ackr3+	Meg3
Nid1	9.79388e-206	140113926891855	0.965	0.346	1.25362e-202	CD34+Ackr3+	Nid1
Anxa1	8.53672e-196	1645663893421	0.998	0.62	1.0927e-191	CD34+Ackr3+	Anxa1
Nbl1	8.79544e-195	131072617567811	0.93	0.306	1.12582e-190	CD34+Ackr3+	Nbl1
Islr	1.30005e-189	127747116762368	0.943	0.379	1.66406e-185	CD34+Ackr3+	Islr
Cd34	4.89748e-186	129489305255235	0.983	0.433	6.26877e-182	CD34+Ackr3+	Cd34
Fn1	6.23128e-187	154699894460155	0.993	0.617	7.97603e-182	CD34+Ackr3+	Fn1
Cd55	4.79601e-185	144833740290311	0.91	0.346	6.1389e-181	CD34+Ackr3+	Cd55
Axl	6.0898e-185	132424487564061	0.968	0.451	7.79495e-181	CD34+Ackr3+	Axl
Ly6a	5.06293e-183	154566924018345	0.995	0.626	6.48054e-179	CD34+Ackr3+	Ly6a
Ifi27l2a	9.54518e-182	146331692030253	0.973	0.406	1.22178e-177	CD34+Ackr3+	Ifi27l2a
Ugdh	2.21813e-177	160621805824948	0.94	0.375	2.83921e-173	CD34+Ackr3+	Ugdh
Tppp3	1.54736e-173	15754023473926	0.983	0.553	1.98062e-169	CD34+Ackr3+	Tppp3
Prss23	1.92642e-170	12825550766428	0.918	0.322	2.46582e-166	CD34+Ackr3+	Prss23
Plpp3	4.7186e-170	144505183921258	0.97	0.502	6.03981e-167	CD34+Ackr3+	Plpp3
S100a10	1.45501e-158	136328239238067	0.983	0.721	1.86241e-154	CD34+Ackr3+	S100a10
Uap1	5.71421e-151	125611863028808	0.903	0.376	7.31419e-146	CD34+Ackr3+	Uap1
Ptx3	3.1968e-131	139574157027911	0.586	0.121	4.09191e-127	CD34+Ackr3+	Ptx3
Cxcl1	6.38282e-155	206884322392757	1	0.921	8.17001e-151	Il6+Cxcl1+	Cxcl1
Il6	2.21848e-121	212722093985747	0.906	0.447	2.83966e-117	Il6+Cxcl1+	Il6
Tnfaip6	2.80146e-119	192885588991912	0.951	0.596	3.58586e-115	Il6+Cxcl1+	Tnfaip6
Ptp4a1	9.89442e-109	129196014944206	0.92	0.497	1.26649e-104	Il6+Cxcl1+	Ptp4a1
Csrnp1	1.74748e-106	0.999369206716231	0.763	0.254	2.23677e-102	Il6+Cxcl1+	Csrnp1
Pim1	1.02654e-105	119512247818556	0.909	0.484	1.31397e-101	Il6+Cxcl1+	Pim1
Rab20	8.54043e-97	0.914090052861888	0.651	0.194	1.09317e-92	Il6+Cxcl1+	Rab20
Tubb6	4.67274e-93	105992960861462	0.834	0.356	5.98111e-89	Il6+Cxcl1+	Tubb6
Maff	1.50164e-92	119811215320679	0.903	0.446	1.9221e-88	Il6+Cxcl1+	Maff
Lmna	1.15604e-91	141141522265644	0.937	0.643	1.47973e-87	Il6+Cxcl1+	Lmna
Trib1	5.82582e-88	100352806330457	0.563	0.151	7.45705e-84	Il6+Cxcl1+	Trib1
Kdm6b	1.54074e-87	14159256029598	0.849	0.424	1.97215e-82	Il6+Cxcl1+	Kdm6b
Ptgs2	4.23185e-85	169720303466907	0.623	0.2	5.41677e-80	Il6+Cxcl1+	Ptgs2
Nfkb1	1.42272e-80	109913587659206	0.729	0.298	1.82108e-76	Il6+Cxcl1+	Nfkb1
Ifrd1	3.04731e-80	12260085852723	0.914	0.6	3.90056e-77	Il6+Cxcl1+	Ifrd1
Ccl2	2.51046e-70	185712065414573	0.969	0.887	3.21339e-66	Il6+Cxcl1+	Ccl2
Ier5	2.60148e-69	114375814544038	0.931	0.725	3.32989e-65	Il6+Cxcl1+	Ier5
Srxn1	1.2775e-69	111622557094634	0.429	0.103	1.6352e-64	Il6+Cxcl1+	Srxn1
Adamts4	9.32059e-68	113564489677958	0.443	0.107	1.19304e-63	Il6+Cxcl1+	Adamts4
Id3	9.32175e-67	107142927388423	0.937	0.674	1.19318e-62	Il6+Cxcl1+	Id3
Cebpb	1.15906e-65	0.913366041955141	0.994	0.886	1.4836e-61	Il6+Cxcl1+	Cebpb
Birc3	3.47347e-63	0.978780652387661	0.826	0.476	4.44604e-59	Il6+Cxcl1+	Birc3
Mt1	9.96017e-62	18383849193153	0.957	0.827	1.2749e-57	Il6+Cxcl1+	Mt1
Ccl7	1.23306e-54	140935629787671	0.946	0.893	1.57832e-50	Il6+Cxcl1+	Ccl7
Cxcl2	4.20936e-53	21857892313534	0.589	0.249	5.38798e-49	Il6+Cxcl1+	Cxcl2
Sod2	9.37548e-52	0.965327314746385	0.757	0.429	1.20006e-47	Il6+Cxcl1+	Sod2
Ier3	1.83729e-47	0.935806501900003	0.837	0.539	2.35173e-43	Il6+Cxcl1+	Ier3
Mt2	2.1389e-39	156890348166818	0.766	0.512	2.7378e-35	Il6+Cxcl1+	Mt2
Nop58	2.41353e-39	109530426414485	0.677	0.373	3.08932e-36	Il6+Cxcl1+	Nop58
Marcksl1	1.71479e-35	0.93758609432144	0.76	0.468	2.19493e-31	Il6+Cxcl1+	Marcksl1
Hsph1	4.07123e-33	0.923882767899672	0.849	0.641	5.21117e-29	Il6+Cxcl1+	Hsph1
Sdc4	9.71552e-27	0.899472109311603	0.689	0.419	1.24359e-22	Il6+Cxcl1+	Sdc4
Rgs16	8.32243e-26	0.928847108308179	0.54	0.255	1.06527e-21	Il6+Cxcl1+	Rgs16
Gm13889	1.03667e-24	125787912109649	0.543	0.295	1.32694e-20	Il6+Cxcl1+	Gm13889
Tnfsf9	3.11554e-22	0.977209770219117	0.46	0.203	3.98789e-18	Il6+Cxcl1+	Tnfsf9
Serpine1	9.70701e-19	0.943986173254757	0.551	0.284	1.2425e-14	Il6+Cxcl1+	Serpine1
Procr	2.39259e-12	108434685061121	0.497	0.299	3.06251e-08	Il6+Cxcl1+	Procr
Has1	2.27869e-09	124424916953085	0.4	0.21	0.00291672	Il6+Cxcl1+	Has1
Ifi203	0.206577	0.900104856087929	0.489	0.337	2644.19	Il6+Cxcl1+	Ifi203
Gm12840	0.503241	110297015329458	0.323	0.175	6441.49	Il6+Cxcl1+	Gm12840
Malat1	1.75369e-54	0.891987780435215	1	0.999	2.24472e-50	pSC	Malat1
Gm26825	7.48527e-27	132589535951271	0.788	0.626	9.58115e-23	pSC	Gm26825
Xist	1.1643e-21	0.597877170266938	0.964	0.973	1.49031e-17	pSC	Xist
H2-D1	5.65453e-06	0.313773456536381	1	0.999	0.0723779	pSC	H2-D1
Clu	0.00011928	0.409646260197688	0.955	0.948	0.152678	pSC	Clu
mt-Cytb	3.78635e-05	0.340066282818082	0.97	0.994	0.484652	pSC	mt-Cytb
mt-Co3	0.0019308	0.272558512549654	0.994	0.997	24.7143	pSC	mt-Co3
H2-K1	0.043881	0.307892060953776	0.958	0.981	561.677	pSC	H2-K1
mt-Atp6	0.0689428	0.267189177079517	0.991	0.995	882.467	pSC	mt-Atp6
Mfge8	1.23216	0.381820867350031	0.955	0.963	15771.6	pSC	Mfge8
C4b	3223.2	0.369829924227406	0.845	0.853	4.12569e+07	pSC	C4b
Cyr61	8034.97	0.530280631715169	0.839	0.824	102848	pSC	Cyr61
Swt1	18438.1	11882941989754	0.618	0.544	2.36008e+08	pSC	Swt1
Hspa1a	43805.7	0.281214032950165	0.979	0.986	5.60713e+09	pSC	Hspa1a
Igfbp3	472250	0.505719287128902	0.748	0.712	6.0448e+09	pSC	Igfbp3
Htra1	1.31494e+06	0.302444115159113	0.788	0.843	0.000168312076519989	pSC	Htra1
Ebf1	1.02018e+07	0.298417870483139	0.888	0.934	0.001305828471247	pSC	Ebf1
Son	1.09266e+07	0.359882793856958	0.721	0.774	0.00139860048313794	pSC	Son
Ifngr1	2.53201e+07	0.358905311359561	0.718	0.768	0.00324097685750524	pSC	Ifngr1
Birc2	3.68894e+07	0.597736581563428	0.555	0.515	0.00472184206501016	pSC	Birc2
Gas6	2.55677e+08	0.33662247956517	0.736	0.764	0.0327266608824875	pSC	Gas6
Oser1	4.67682e+09	0.663868079753083	0.491	0.489	0.598633096237941	pSC	Oser1
Vcam1	5.43519e+09	0.314981119325	0.824	0.85	0.695703771955726	pSC	Vcam1
Dclk1	0.000107093107897034	0.28743553787617	0.712	0.765	1	pSC	Dclk1
Dsc3	0.000247504120447574	0.386852096851146	0.342	0.281	1	pSC	Dsc3
Vtn	0.000436117629217615	0.264102829224967	0.779	0.812	1	pSC	Vtn
Luc7l2	0.00136462626047133	0.342134939846694	0.582	0.64	1	pSC	Luc7l2
Csmd1	0.00163456470207355	0.470243139376908	0.309	0.266	1	pSC	Csmd1
Sostdc1	0.00375726566309016	0.334769090149736	0.321	0.27	1	pSC	Sostdc1
Mycbp2	0.00969157809768659	0.453792086151058	0.47	0.48	1	pSC	Mycbp2
Erdr1	0.00996681504158883	0.502984924775507	0.506	0.548	1	pSC	Erdr1
Slc7a11	0	138958538723878	0.709	0.03	0	Ccl19high	Slc7a11
Stc2	8.47408e-244	13725987482743	0.798	0.084	1.08468e-241	Ccl19high	Stc2
Serpina3g	7.21103e-141	145351560007875	0.892	0.205	9.23012e-137	Ccl19high	Serpina3g
Madcam1	2.24198e-133	12362398731765	0.605	0.084	2.86974e-129	Ccl19high	Madcam1
Thbs4	4.75534e-127	0.708051463052293	0.314	0.019	6.08684e-123	Ccl19high	Thbs4
Clu	2.67148e-112	165836300993525	1	0.946	3.4195e-108	Ccl19high	Clu
Serpina3n	6.03807e-107	122841864660139	0.888	0.282	7.72873e-103	Ccl19high	Serpina3n
Ccl19	2.21337e-104	239381241823594	1	0.853	2.83312e-100	Ccl19high	Ccl19
Il4i1	9.23923e-104	0.770690377608125	0.435	0.05	1.18262e-100	Ccl19high	Il4i1
Serpina1b	3.47046e-102	15842747517856	1	0.7	4.44218e-98	Ccl19high	Serpina1b
Gm16685	2.16475e-103	0.876752528919787	0.744	0.159	2.77088e-97	Ccl19high	Gm16685
Bst1	2.49002e-99	126191496823104	0.942	0.369	3.18723e-95	Ccl19high	Bst1
Serpina1d	2.07158e-96	140962626207721	0.874	0.26	2.65163e-92	Ccl19high	Serpina1d
Ctsc	1.82422e-93	131268534976293	0.969	0.42	2.335e-89	Ccl19high	Ctsc
Msc	2.97765e-87	0.99894814543117	0.924	0.316	3.81139e-83	Ccl19high	Msc
Ccl21a	1.6238e-84	13456279833132	1	1	2.07847e-80	Ccl19high	Ccl21a
Gm2564	1.18984e-84	1726106131755	0.937	0.45	1.523e-79	Ccl19high	Gm2564
Tmem123	2.91474e-79	110501837288066	0.96	0.484	3.73087e-75	Ccl19high	Tmem123
Serpina10	6.36248e-77	0.908779361209401	0.825	0.242	8.14397e-73	Ccl19high	Serpina10
Dsc3	3.2088e-75	0.873781345637857	0.839	0.262	4.10727e-71	Ccl19high	Dsc3
Ubd	5.19983e-63	0.905296675671666	0.565	0.131	6.65578e-60	Ccl19high	Ubd
Tagln	1.0822e-61	0.852470013821654	0.928	0.382	1.38521e-57	Ccl19high	Tagln
Mfge8	2.49048e-61	0.925493220836745	1	0.961	3.18782e-57	Ccl19high	Mfge8
Cd200	2.73486e-60	0.792065953594408	0.753	0.241	3.50062e-56	Ccl19high	Cd200
Actn1	5.70017e-60	0.856774816011749	0.888	0.384	7.29622e-56	Ccl19high	Actn1
Lrat	3.10903e-56	0.704902922274464	0.426	0.079	3.97956e-52	Ccl19high	Lrat
Plvap	5.29718e-56	101583631026357	0.906	0.491	6.78038e-51	Ccl19high	Plvap
Rgs5	1.67139e-54	12377022331067	0.762	0.292	2.13938e-50	Ccl19high	Rgs5
Tgfbi	2.70171e-54	0.897886879403671	0.969	0.557	3.4582e-50	Ccl19high	Tgfbi
Stmn2	3.32316e-50	103547450346576	0.547	0.139	4.25365e-46	Ccl19high	Stmn2
Ifitm1	1.11512e-47	0.783248726623279	0.996	0.833	1.42735e-43	Ccl19high	Ifitm1
Ctss	1.39889e-45	0.700365863495128	0.52	0.132	1.79058e-41	Ccl19high	Ctss
Birc2	2.51121e-45	0.767013161275761	0.96	0.499	3.21435e-42	Ccl19high	Birc2
Vtn	2.52827e-41	0.73438991273513	0.996	0.802	3.23619e-37	Ccl19high	Vtn
Slc3a2	2.62945e-41	0.806509808150775	0.901	0.488	3.3657e-37	Ccl19high	Slc3a2
Smpdl3a	2.31161e-35	0.703006345538583	0.919	0.594	2.95886e-31	Ccl19high	Smpdl3a
Emp2	4.76228e-34	0.70777098536889	0.834	0.448	6.09571e-30	Ccl19high	Emp2
Cxcl9	1.9593e-33	0.722663748786476	0.309	0.059	2.5079e-30	Ccl19high	Cxcl9
Prnp	2.15877e-27	0.699459504172276	0.892	0.572	2.76323e-23	Ccl19high	Prnp
Ly6k	9.47347e-26	0.733897924025729	0.762	0.349	1.2126e-21	Ccl19high	Ly6k
Cd248	1.20238e-67	122114909935568	0.759	0.223	1.53905e-63	CD34+CD248+	Cd248
Ebf2	1.29851e-64	107567902454646	0.592	0.132	1.66209e-60	CD34+CD248+	Ebf2
Fn1	2.36594e-60	147790478598434	0.948	0.634	3.0284e-56	CD34+CD248+	Fn1
Adgrd1	9.38359e-60	105593109148173	0.555	0.122	1.2011e-55	CD34+CD248+	Adgrd1
S100a6	1.6254e-59	115050240059308	1	0.94	2.08051e-55	CD34+CD248+	S100a6
Tnxb	3.61418e-59	131023404668309	0.838	0.367	4.62615e-55	CD34+CD248+	Tnxb
Ptrf	5.16871e-56	129998241203764	0.848	0.391	6.61594e-52	CD34+CD248+	Ptrf
Tpt1	1.73791e-55	0.895041909757369	0.995	0.946	2.22453e-51	CD34+CD248+	Tpt1
Fbn1	1.29417e-55	14139696307404	0.812	0.341	1.65654e-51	CD34+CD248+	Fbn1
Smpd3	4.85625e-50	122322551365905	0.503	0.11	6.216e-46	CD34+CD248+	Smpd3
Nid1	3.21392e-48	123918251181049	0.822	0.376	4.11382e-44	CD34+CD248+	Nid1
Crip1	1.96291e-46	108670545799152	0.963	0.83	2.51253e-42	CD34+CD248+	Crip1
Ly6a	2.31624e-46	10459334638619	0.974	0.641	2.96479e-43	CD34+CD248+	Ly6a
Col14a1	6.30394e-44	121948160088306	0.764	0.323	8.06905e-40	CD34+CD248+	Col14a1
S100a10	6.85698e-42	10997889195626	0.932	0.733	8.77694e-38	CD34+CD248+	S100a10
Igfbp6	3.90453e-40	112062970885534	0.864	0.462	4.9978e-36	CD34+CD248+	Igfbp6
Fstl1	1.87461e-39	11097481167782	0.921	0.73	2.3995e-36	CD34+CD248+	Fstl1
Ly6c1	7.7193e-38	101816740403093	0.843	0.411	9.8807e-35	CD34+CD248+	Ly6c1
Heg1	1.98867e-34	107010417062224	0.675	0.274	2.5455e-30	CD34+CD248+	Heg1
Ugdh	5.12463e-34	128722631779243	0.775	0.403	6.55952e-29	CD34+CD248+	Ugdh
Has1	5.87801e-33	127336421076897	0.602	0.208	7.52386e-29	CD34+CD248+	Has1
Ackr3	2.27904e-32	0.950703741025177	0.628	0.218	2.91718e-28	CD34+CD248+	Ackr3
Axl	1.02264e-32	104221217765036	0.806	0.477	1.30898e-27	CD34+CD248+	Axl
Klf4	1.83819e-31	0.996484793743078	0.906	0.578	2.35288e-27	CD34+CD248+	Klf4
Sema3c	6.26043e-31	0.924625790083913	0.461	0.124	8.01335e-27	CD34+CD248+	Sema3c
Ifi27l2a	1.60642e-30	121615478315932	0.785	0.435	2.05622e-26	CD34+CD248+	Ifi27l2a
Fbln2	2.30151e-29	0.90467163845054	0.717	0.311	2.94593e-25	CD34+CD248+	Fbln2
Ptx3	1.02855e-28	144944790347028	0.476	0.143	1.31654e-24	CD34+CD248+	Ptx3
Mfap5	1.03372e-26	10449234772586	0.78	0.423	1.32317e-22	CD34+CD248+	Mfap5
Ahnak	1.88629e-24	0.875062461253552	0.874	0.7	2.41446e-20	CD34+CD248+	Ahnak
Tgfbr2	4.00202e-24	101340021537184	0.675	0.348	5.12259e-20	CD34+CD248+	Tgfbr2
Tppp3	5.56691e-22	0.975174780022609	0.827	0.575	7.12564e-18	CD34+CD248+	Tppp3
Loxl1	8.69054e-22	0.872864121899269	0.733	0.404	1.11239e-17	CD34+CD248+	Loxl1
Gfpt2	9.65713e-21	0.883927965963912	0.717	0.383	1.23611e-16	CD34+CD248+	Gfpt2
Ogn	1.62807e-20	0.863741586568967	0.796	0.462	2.08393e-16	CD34+CD248+	Ogn
Hk2	2.38295e-19	100764604840848	0.419	0.134	3.05018e-15	CD34+CD248+	Hk2
Gm10076	2.39256e-16	0.96640999951303	0.885	0.739	3.06248e-13	CD34+CD248+	Gm10076
Mt2	3.85512e-13	118801100577269	0.77	0.52	4.93455e-09	CD34+CD248+	Mt2
Adamts5	5.60514e-12	0.863298102360737	0.707	0.429	7.17457e-08	CD34+CD248+	Adamts5
Tnfaip6	9.46629e-10	0.948676818727166	0.806	0.611	1.21169e-05	CD34+CD248+	Tnfaip6
Cxcl9	3.34325e-82	178647134414127	0.477	0.058	4.27936e-78	Cxcl9+	Cxcl9
Gbp4	7.21868e-81	0.976073646255877	0.483	0.06	9.23992e-76	Cxcl9+	Gbp4
Igtp	2.71837e-61	0.952811680343386	0.523	0.089	3.47952e-57	Cxcl9+	Igtp
Gbp3	1.76186e-49	0.743387952971742	0.444	0.074	2.25519e-45	Cxcl9+	Gbp3
Gbp2b	5.86397e-46	104797318601279	0.596	0.144	7.50588e-42	Cxcl9+	Gbp2b
Iigp1	2.2228e-35	156683503858455	0.795	0.332	2.84519e-31	Cxcl9+	Iigp1
Gbp2	2.55171e-32	10643620646591	0.656	0.229	3.26618e-29	Cxcl9+	Gbp2
Stat1	2.43649e-30	0.878918117018505	0.656	0.222	3.11871e-26	Cxcl9+	Stat1
H2-Eb1	3.40645e-27	0.91039630352087	0.351	0.068	4.36025e-23	Cxcl9+	H2-Eb1
Gm4951	1.1922e-24	0.834980405778719	0.483	0.133	1.52602e-20	Cxcl9+	Gm4951
Ifit3	3.85156e-24	0.986133327820892	0.265	0.042	4.93e-20	Cxcl9+	Ifit3
Psmb9	3.94736e-24	0.825451377519608	0.801	0.409	5.05262e-20	Cxcl9+	Psmb9
Gbp7	2.68179e-22	0.819800722637275	0.517	0.16	3.4327e-18	Cxcl9+	Gbp7
H2-Aa	6.93651e-21	11178045745247	0.47	0.141	8.87873e-18	Cxcl9+	H2-Aa
Zbp1	6.08572e-20	0.592820981994058	0.358	0.082	7.78972e-16	Cxcl9+	Zbp1
Tap1	2.63842e-16	0.738640830645789	0.523	0.186	3.37718e-12	Cxcl9+	Tap1
Fam26f	2.60764e-15	0.559740945440272	0.305	0.07	3.33778e-10	Cxcl9+	Fam26f
Bst2	3.24692e-14	0.901392304761594	0.815	0.524	4.15605e-10	Cxcl9+	Bst2
Irgm1	3.30292e-13	0.709664784181363	0.437	0.141	4.22774e-09	Cxcl9+	Irgm1
Mndal	3.21972e-12	0.811591872977873	0.742	0.385	4.12124e-08	Cxcl9+	Mndal
Ifi47	1.15288e-10	0.911896821723169	0.649	0.342	1.47569e-07	Cxcl9+	Ifi47
Isg15	1.53918e-10	11125012648922	0.391	0.127	1.97015e-07	Cxcl9+	Isg15
Tap2	4.50824e-11	0.664841256441914	0.735	0.427	5.77055e-06	Cxcl9+	Tap2
Ly6e	1.35163e-09	0.714429477586338	0.907	0.803	1.73009e-05	Cxcl9+	Ly6e
AW112010	2.01584e-09	0.935566499467889	0.947	0.83	2.58028e-05	Cxcl9+	AW112010
Psmb8	2.54785e-05	0.620826006310483	0.801	0.599	0.326124	Cxcl9+	Psmb8
Cd74	0.000267394	121959253499584	0.682	0.417	3.42265	Cxcl9+	Cd74
H2-T23	0.000700443	0.56196704137697	0.887	0.731	8.96567	Cxcl9+	H2-T23
Rtp4	0.00241101	0.656699641027819	0.318	0.11	30.8609	Cxcl9+	Rtp4
Ifi203	0.000580566	0.720399114642544	0.616	0.339	74.3125	Cxcl9+	Ifi203
Irf7	0.000119901	0.551451089519447	0.311	0.108	153.474	Cxcl9+	Irf7
H2-Ab1	0.0253542	0.971324092608321	0.649	0.441	324.534	Cxcl9+	H2-Ab1
Cxcl10	0.114864	127801777339871	0.51	0.261	14702.5	Cxcl9+	Cxcl10
Plac8	10.6678	0.882540448086168	0.781	0.671	136547	Cxcl9+	Plac8
Phf11d	48638.4	0.532195111450973	0.424	0.231	6.22571e+07	Cxcl9+	Phf11d
Ccl19	1.40498e+06	0.662545201629274	0.914	0.857	0.000179837574459831	Cxcl9+	Ccl19
Ly6a	2.53713e+06	0.623487401139047	0.828	0.647	0.000324752639874285	Cxcl9+	Ly6a
Serpina3g	3.344e+07	0.528020971580351	0.391	0.228	0.00428031921214999	Cxcl9+	Serpina3g
Gm2564	6.33126e+07	0.576990080701813	0.623	0.466	0.00810401110201508	Cxcl9+	Gm2564
Sostdc1	2.6151e+08	0.662612274590919	0.424	0.269	0.0334732881880712	Cxcl9+	Sostdc1
Tinagl1	0	200211499567925	0.776	0.037	0	PvC	Tinagl1
Serpine2	1.46715e-95	183650724156803	0.528	0.054	1.87796e-91	PvC	Serpine2
Cpe	1.91891e-89	160395212056185	0.616	0.083	2.45621e-85	PvC	Cpe
Cyp4b1	2.61223e-89	150812855595101	0.456	0.041	3.34365e-85	PvC	Cyp4b1
Sdc1	1.50792e-77	115189492990872	0.52	0.064	1.93014e-73	PvC	Sdc1
Ndufa4l2	1.89293e-71	130734322751931	0.36	0.031	2.42295e-66	PvC	Ndufa4l2
Cystm1	5.45819e-63	0.947841497218756	0.44	0.052	6.98648e-59	PvC	Cystm1
Sparcl1	1.51527e-47	15678873068266	0.928	0.379	1.93955e-43	PvC	Sparcl1
Mef2c	8.25165e-43	112666731797401	0.44	0.074	1.05621e-37	PvC	Mef2c
Fhl2	5.66487e-37	115046926379477	0.44	0.08	7.25104e-33	PvC	Fhl2
Gimap6	1.38483e-36	0.952156640620214	0.408	0.069	1.77258e-33	PvC	Gimap6
Notch3	2.8901e-34	116350353889245	0.552	0.135	3.69933e-30	PvC	Notch3
Timp3	5.92827e-32	184731885530454	0.848	0.497	7.58818e-27	PvC	Timp3
Myl9	2.98218e-29	182217000239996	0.832	0.488	3.81719e-26	PvC	Myl9
Gucy1b3	4.86288e-28	110819565824879	0.568	0.165	6.22448e-24	PvC	Gucy1b3
Acta2	2.53898e-25	255386645796459	0.664	0.271	3.2499e-22	PvC	Acta2
Tm4sf1	1.71281e-24	108002606763005	0.664	0.244	2.1924e-20	PvC	Tm4sf1
Angpt2	4.11792e-24	106208405266073	0.408	0.089	5.27094e-20	PvC	Angpt2
Tpm2	3.53447e-22	157970272131353	0.728	0.358	4.52412e-19	PvC	Tpm2
Pdgfrb	3.34282e-21	124182095950753	0.664	0.287	4.27881e-19	PvC	Pdgfrb
Rem1	3.06641e-20	108022155349615	0.552	0.18	3.92501e-17	PvC	Rem1
Aspn	1.74697e-19	12065893476244	0.672	0.28	2.23612e-15	PvC	Aspn
Gm13889	3.68948e-17	157741774751927	0.672	0.302	4.72254e-14	PvC	Gm13889
Tagln	1.29082e-15	196936959076633	0.72	0.396	1.65225e-11	PvC	Tagln
Cst3	2.26246e-09	113370142749645	0.984	0.976	2.89595e-05	PvC	Cst3
Rgs16	4.66569e-08	180795806561416	0.568	0.266	0.000597208	PvC	Rgs16
Gucy1a3	5.34008e-07	0.95236941427639	0.56	0.265	0.0068353	PvC	Gucy1a3
Ctgf	9.53913e-06	191840810824561	0.4	0.142	0.122101	PvC	Ctgf
Id4	2.38024e-05	10371817879136	0.456	0.186	0.304671	PvC	Id4
Prss23	0.000109824	0.915754484907944	0.664	0.358	1.40575	PvC	Prss23
Tpm1	0.000147	10353620377555	0.712	0.555	1.88161	PvC	Tpm1
Cfh	0.0427624	146212328178451	0.728	0.588	547.359	PvC	Cfh
Mgp	2959.24	146746756481024	0.584	0.413	3.78782e+06	PvC	Mgp
Gadd45g	6306.6	11392347464154	0.64	0.464	8.07245e+07	PvC	Gadd45g
Mustn1	25016.7	104222872315201	0.616	0.496	3.20214e+09	PvC	Mustn1
Gng11	5.98397e+06	0.995256893747074	0.544	0.441	0.000765948217067975	PvC	Gng11
Adamts4	2.04057e+07	0.949378419578234	0.264	0.125	0.00261193139012567	PvC	Adamts4
Fabp4	2.18107e+07	118820708861387	0.432	0.294	0.0279176978478272	PvC	Fabp4
Rgs5	7.47253e+09	0.95416082046306	0.424	0.308	0.956484141096544	PvC	Rgs5
Rrad	0.000549839181731563	108708579108637	0.336	0.245	1	PvC	Rrad
Rpl3	26332.8	0.564400757905528	1	0.968	3.37059e+08	mSC	Rpl3
Rps14	66043.1	0.697980542100898	0.968	0.954	8.45351e+08	mSC	Rps14
Rpl35a	109994	0.659060258772886	1	0.964	1.40792e+09	mSC	Rpl35a
Rps3	460825	0.565769517576068	0.968	0.97	5.89856e+09	mSC	Rps3
Rpl10	581241	0.66681834489752	0.968	0.977	7.43989e+09	mSC	Rpl10
Rps3a1	3.88272e+06	0.657235341324687	1	0.966	0.000496988321317777	mSC	Rps3a1
Rpl10a	6.50545e+06	0.576459624908021	0.935	0.938	0.000832697873582817	mSC	Rpl10a
Rpl32	7.38183e+06	0.567073729030087	0.968	0.974	0.000944873657709823	mSC	Rpl32
Rpl39	1.07115e+07	0.625718817555665	0.935	0.95	0.00137106623701213	mSC	Rpl39
Rpl23a	1.30758e+07	0.643845102965473	0.935	0.973	0.00167369911336264	mSC	Rpl23a
Rpl36a	1.54613e+07	0.688551749269189	0.935	0.957	0.00197904922931556	mSC	Rpl36a
Rplp2	1.72182e+06	0.601239210484608	0.935	0.957	0.00220392991882074	mSC	Rplp2
Rpsa	1.76641e+07	0.627608581154967	0.935	0.938	0.00226100494221318	mSC	Rpsa
Rps15a	2.14799e+07	0.722256446812507	0.935	0.958	0.00274942676294407	mSC	Rps15a
Rpl23	3.01881e+07	0.640722831328983	1	0.964	0.00386407364305744	mSC	Rpl23
Rpl13a	4.80347e+07	0.57495596942184	0.968	0.97	0.00614843838227348	mSC	Rpl13a
Eef1a1	5.3635e+07	0.631693280268913	0.968	0.986	0.00686527410562993	mSC	Eef1a1
Rps7	1.31982e+08	0.600388837049521	0.871	0.961	0.0168937460474494	mSC	Rps7
Cd74	1.54236e+08	101723111589536	0.742	0.423	0.0197422236746858	mSC	Cd74
Rpl28	3.16365e+07	0.573449614098121	0.935	0.906	0.0404946624331456	mSC	Rpl28
Wdr89	3.36236e+08	0.848684015794484	0.839	0.834	0.0430381717233295	mSC	Wdr89
Rpl7	3.97485e+08	0.707334615775363	0.935	0.957	0.050878066967897	mSC	Rpl7
Rps11	4.16034e+08	0.559585806975539	0.968	0.958	0.0532522956461631	mSC	Rps11
Rpl6	4.59992e+08	0.641739992073352	0.968	0.966	0.0588790053914831	mSC	Rpl6
Fau	5.10323e+08	0.546364358902827	1	0.958	0.0653213080091608	mSC	Fau
Rpl7a	6.39539e+08	0.577534766901326	0.968	0.901	0.0818610204585183	mSC	Rpl7a
Rpl30	9.45201e+08	0.698365061517808	0.871	0.882	0.120985786781874	mSC	Rpl30
Rps10	1.04812e+09	0.653285919498744	0.871	0.903	0.134159806036791	mSC	Rps10
Npc2	1.14835e+08	0.573843697798259	0.935	0.912	0.146988761832998	mSC	Npc2
Npm1	2.53466e+09	0.640117725375937	0.806	0.824	0.32443696791653	mSC	Npm1
Pigf	2.65754e+09	0.685132763527669	0.29	0.093	0.340165458585258	mSC	Pigf
Rps4x	2.81898e+09	0.549530732518317	1	0.968	0.360828950063847	mSC	Rps4x
Ifitm1	2.973e+09	0.798705657856119	0.935	0.839	0.380543578643475	mSC	Ifitm1
Eif3h	5.99298e+09	0.610416501330821	0.774	0.789	0.767101976148637	mSC	Eif3h
Rpl22	6.48661e+09	0.60187759718133	0.871	0.86	0.830286547806844	mSC	Rpl22
Rps25	7.83027e+08	0.610037072854999	0.871	0.93	1	mSC	Rps25
Rpl12	0.000195733621180772	0.780272753426003	0.774	0.849	1	mSC	Rpl12
Ccl21a	0.000268400362981754	0.658126113942923	1	1	1	mSC	Ccl21a
Clu	0.000851537379370957	0.553985820604337	0.935	0.948	1	mSC	Clu
H2-Ab1	0.00127596923058588	0.929817551199041	0.581	0.445	1	mSC	H2-Ab1
