# Supplementary material for: Neonatally imprinted stromal cell subsets induce tolerogenic dendritic cells in mesenteric lymph nodes
Source: Nat Commun. 2018 Sep 25;9:3903. doi: 10.1038/s41467-018-06423-7 (PMC6156403; doi:10.1038/s41467-018-06423-7)
Supplement: Supplementary file 7 — Supplementary Table 4 [file 41467_2018_6423_MOESM7_ESM.xlsx]

## Sheet: mLN_scRNAseq
Supplementary Table 4: Transcriptional signature genes per mLN-SPF stromal cell subset. Single cell suspensions from mLN-SPF were sorted for CD24‑CD45‑ cells and subjected to scRNA‑seq. FSCs were identified as non-LECs, non-BECs as well as Pecam1‑ and Ackr4-. Table summarizes marker DEGs up-regulated for each cluster. pct.1, percent of cells expressing gene in respective cluster; pct.2, percent o…
gene	pvalue	log2FoldChange	pct.1	pct.2	FDR	cluster	gene
Serpina1d	1.71091e-197	180179616801723	0.858	0.159	2.11913e-191	Ccl19highMadcam1+	Serpina1d
Ccl21a	1.22542e-122	170725462889529	1	1	1.51781e-118	Ccl19highMadcam1+	Ccl21a
Clu	1.2127e-119	176743254808385	1	0.9	1.50205e-115	Ccl19highMadcam1+	Clu
Serpina1b	9.5296e-115	160474322785364	0.973	0.575	1.18034e-110	Ccl19highMadcam1+	Serpina1b
Mfge8	5.98928e-105	115435138940909	1	0.94	7.41832e-100	Ccl19highMadcam1+	Mfge8
Bst1	3.10287e-102	110438730438254	0.795	0.242	3.84321e-98	Ccl19highMadcam1+	Bst1
Dsc3	3.53862e-95	0.9651113077399	0.744	0.2	4.38294e-91	Ccl19highMadcam1+	Dsc3
Ctsc	2.00229e-88	110628201533823	0.898	0.419	2.48004e-84	Ccl19highMadcam1+	Ctsc
Ifitm1	1.87783e-84	10218582606609	0.991	0.732	2.32589e-80	Ccl19highMadcam1+	Ifitm1
Grem1	4.83261e-82	0.962263316594986	0.687	0.186	5.98567e-78	Ccl19highMadcam1+	Grem1
Lrat	1.06318e-75	0.82496463232475	0.506	0.096	1.31685e-71	Ccl19highMadcam1+	Lrat
Ccl19	4.06918e-75	190903076373758	0.967	0.708	5.04009e-71	Ccl19highMadcam1+	Ccl19
Fmod	7.51919e-72	0.790949758127864	0.651	0.177	9.31327e-66	Ccl19highMadcam1+	Fmod
Serpina10	7.25127e-66	0.836055723071836	0.596	0.158	8.98142e-62	Ccl19highMadcam1+	Serpina10
Srgn	1.00601e-65	0.933163263695644	0.822	0.41	1.24605e-61	Ccl19highMadcam1+	Srgn
Stc2	3.39378e-64	0.654469178805682	0.352	0.047	4.20354e-60	Ccl19highMadcam1+	Stc2
Spint2	1.70884e-57	0.631645806313633	0.509	0.122	2.11657e-53	Ccl19highMadcam1+	Spint2
Ecscr	6.61268e-53	0.712217834745078	0.711	0.279	8.19047e-49	Ccl19highMadcam1+	Ecscr
Serpina3g	3.18802e-52	0.883075409696841	0.53	0.147	3.94868e-49	Ccl19highMadcam1+	Serpina3g
Vtn	1.77355e-51	0.730874969587869	0.979	0.704	2.19671e-49	Ccl19highMadcam1+	Vtn
Apoe	2.18909e-46	0.64335316166174	1	1	2.71141e-42	Ccl19highMadcam1+	Apoe
Tagln	1.46444e-45	0.673887944488064	0.726	0.304	1.81386e-41	Ccl19highMadcam1+	Tagln
Msc	1.90989e-45	0.78020010512616	0.666	0.26	2.36559e-41	Ccl19highMadcam1+	Msc
Birc2	2.86723e-45	0.864889607696888	0.762	0.376	3.55136e-41	Ccl19highMadcam1+	Birc2
Tgfbi	9.93856e-44	0.880220319959458	0.699	0.313	1.23099e-39	Ccl19highMadcam1+	Tgfbi
Lpar1	1.84034e-43	0.716900809365259	0.846	0.564	2.27945e-39	Ccl19highMadcam1+	Lpar1
Cdc42ep3	2.5152e-43	0.643976883212957	0.569	0.185	3.11532e-39	Ccl19highMadcam1+	Cdc42ep3
Igfbp2	2.49067e-41	0.851220435553692	0.304	0.051	3.08494e-37	Ccl19highMadcam1+	Igfbp2
1600014C10Rik	3.21696e-41	0.646455016000834	0.717	0.308	3.98453e-37	Ccl19highMadcam1+	1600014C10Rik
Cd74	1.76872e-40	10317959057642	0.639	0.255	2.19073e-36	Ccl19highMadcam1+	Cd74
Ly6k	7.53732e-40	0.758233734789499	0.72	0.317	9.33572e-36	Ccl19highMadcam1+	Ly6k
Plpp1	4.85003e-39	0.693760654482979	0.78	0.409	6.00725e-35	Ccl19highMadcam1+	Plpp1
Hpgd	4.81888e-38	0.796281231954049	0.753	0.382	5.96867e-34	Ccl19highMadcam1+	Hpgd
Tmem123	7.9196e-37	0.735341273178245	0.747	0.421	9.80922e-33	Ccl19highMadcam1+	Tmem123
Plvap	1.18244e-35	0.820334799105279	0.744	0.429	1.46457e-32	Ccl19highMadcam1+	Plvap
Actn1	1.98231e-34	0.63236926864889	0.678	0.311	2.45529e-30	Ccl19highMadcam1+	Actn1
Enpp2	1.53401e-32	0.625223556767089	1	0.749	1.90003e-28	Ccl19highMadcam1+	Enpp2
Madcam1	9.17772e-25	0.751343912107002	0.413	0.141	1.13675e-20	Ccl19highMadcam1+	Madcam1
Gm2564	9.74092e-19	105652832673295	0.539	0.243	1.20651e-14	Ccl19highMadcam1+	Gm2564
Rgs5	2.0402e-12	0.886069342859396	0.349	0.135	2.527e-08	Ccl19highMadcam1+	Rgs5
Cxcl12	1.37604e-75	0.941516810243385	1	0.951	1.70437e-71	Inmt+Cxcl12+	Cxcl12
Inmt	2.03302e-74	120037650181239	0.973	0.575	2.5181e-70	Inmt+Cxcl12+	Inmt
Rpl10	1.02904e-69	0.5410658585469	1	0.977	1.27457e-65	Inmt+Cxcl12+	Rpl10
Wdr89	6.62157e-53	0.646953221459072	0.983	0.776	8.20148e-49	Inmt+Cxcl12+	Wdr89
Rps27rt	1.43588e-48	0.586697097416063	0.99	0.903	1.77848e-44	Inmt+Cxcl12+	Rps27rt
C3	1.16273e-43	0.506579327459355	1	0.98	1.44015e-39	Inmt+Cxcl12+	C3
Ano1	1.65256e-44	0.502740618780657	0.631	0.185	2.04687e-39	Inmt+Cxcl12+	Ano1
Rps21	9.86266e-42	0.497246907018067	0.98	0.91	1.22159e-37	Inmt+Cxcl12+	Rps21
Rps10	1.24624e-40	0.488139817971818	0.986	0.875	1.54359e-36	Inmt+Cxcl12+	Rps10
C1ra	1.2267e-39	0.538080956761188	0.997	0.917	1.51939e-35	Inmt+Cxcl12+	C1ra
Hmgcs2	4.32519e-39	0.683545896292247	0.939	0.603	5.35718e-35	Inmt+Cxcl12+	Hmgcs2
Tmem176b	8.04666e-39	0.597287327451787	1	0.829	9.96659e-35	Inmt+Cxcl12+	Tmem176b
Tmem176a	4.26154e-38	0.614787700169316	0.997	0.778	5.27835e-34	Inmt+Cxcl12+	Tmem176a
Des	1.03087e-37	0.61056850812166	0.932	0.518	1.27684e-33	Inmt+Cxcl12+	Des
Pltp	2.19337e-36	0.720389696918224	0.908	0.607	2.71671e-32	Inmt+Cxcl12+	Pltp
Rpl30	9.86041e-36	0.484398926164696	0.983	0.854	1.22131e-31	Inmt+Cxcl12+	Rpl30
Vegfc	4.89812e-35	0.524742240399212	0.688	0.266	6.06681e-32	Inmt+Cxcl12+	Vegfc
Hsp90aa1	8.80866e-33	103323405679957	0.99	0.933	1.09104e-28	Inmt+Cxcl12+	Hsp90aa1
Abcc9	9.77722e-33	0.48198529038002	0.631	0.224	1.21101e-28	Inmt+Cxcl12+	Abcc9
Spon1	4.2867e-32	0.50432737409308	0.654	0.258	5.30951e-28	Inmt+Cxcl12+	Spon1
Stc1	5.13706e-32	0.60822185846026	0.366	0.085	6.36276e-28	Inmt+Cxcl12+	Stc1
Wfdc1	4.04838e-30	0.529104024404604	0.722	0.316	5.01433e-26	Inmt+Cxcl12+	Wfdc1
Hspa1a	2.08266e-29	0.823476101792101	0.99	0.968	2.57959e-25	Inmt+Cxcl12+	Hspa1a
Lepr	7.0932e-27	0.500283090023975	0.729	0.32	8.78563e-23	Inmt+Cxcl12+	Lepr
Csf2rb	3.34673e-22	0.516091321936937	0.668	0.3	4.14526e-18	Inmt+Cxcl12+	Csf2rb
Enpp2	3.61462e-22	0.574209178354572	0.983	0.756	4.47707e-18	Inmt+Cxcl12+	Enpp2
Nrp1	1.20256e-21	0.533578670596991	0.942	0.689	1.48949e-17	Inmt+Cxcl12+	Nrp1
Hsp90ab1	8.9982e-20	0.619628101954462	0.993	0.967	1.11452e-15	Inmt+Cxcl12+	Hsp90ab1
Ccl9	2.13337e-19	0.522996130495602	0.356	0.104	2.64239e-15	Inmt+Cxcl12+	Ccl9
Hspa1b	2.43595e-19	0.502063104354643	0.912	0.699	3.01717e-15	Inmt+Cxcl12+	Hspa1b
Hspe1	1.22268e-16	0.850737765939372	0.949	0.895	1.51441e-12	Inmt+Cxcl12+	Hspe1
Jun	1.03914e-12	0.534280232276901	0.997	0.978	1.28708e-08	Inmt+Cxcl12+	Jun
Ltc4s	3.40958e-09	0.472667826589191	0.495	0.228	4.22311e-05	Inmt+Cxcl12+	Ltc4s
Angptl4	2.63986e-05	0.474040626195973	0.797	0.558	0.326973	Inmt+Cxcl12+	Angptl4
Hspd1	0.00018954	0.57520908790258	0.793	0.625	2.34764	Inmt+Cxcl12+	Hspd1
Bag3	0.157615	0.602751288394438	0.736	0.568	1952.22	Inmt+Cxcl12+	Bag3
Aqp1	0.168009	0.479911761701883	0.42	0.218	2080.97	Inmt+Cxcl12+	Aqp1
Dnajb1	0.809388	0.560426571623197	0.932	0.901	10025.1	Inmt+Cxcl12+	Dnajb1
Hmox1	1.10039e+07	0.499590421838112	0.356	0.223	0.00136294169119603	Inmt+Cxcl12+	Hmox1
Cxcl10	4.21075e+07	0.641252870253761	0.346	0.221	0.00521543803938415	Inmt+Cxcl12+	Cxcl10
Hspa1a	8.20203e-75	129498288250427	0.992	0.968	1.0159e-70	Inmt+	Hspa1a
Hspa8	4.39901e-74	110816016829547	1	0.988	5.44861e-70	Inmt+	Hspa8
Hspe1	4.75187e-65	116494454488558	0.992	0.891	5.88567e-61	Inmt+	Hspe1
Dnajb1	7.29919e-65	132345362620314	0.992	0.895	9.04078e-61	Inmt+	Dnajb1
Gm8797	3.31513e-64	112217650149509	0.985	0.888	4.10612e-62	Inmt+	Gm8797
Hspa1b	4.80465e-60	0.992444851736029	0.974	0.695	5.95104e-56	Inmt+	Hspa1b
Hsph1	1.47721e-54	114096989984893	0.91	0.51	1.82967e-50	Inmt+	Hsph1
Ubc	8.95278e-50	11756190644098	0.981	0.84	1.10889e-45	Inmt+	Ubc
Enpp2	2.84736e-46	0.869357397060285	0.992	0.757	3.52674e-42	Inmt+	Enpp2
Ubb	8.47393e-45	0.807432239663963	1	0.998	1.04958e-40	Inmt+	Ubb
Hsp90aa1	2.11773e-44	0.766340071471196	0.996	0.933	2.62302e-40	Inmt+	Hsp90aa1
Hsp90ab1	2.50339e-45	0.663585014206396	1	0.966	3.1007e-40	Inmt+	Hsp90ab1
Apoe	4.61053e-43	0.684314426164193	1	1	5.7106e-39	Inmt+	Apoe
Bag3	3.87621e-40	136274850175972	0.85	0.557	4.80107e-36	Inmt+	Bag3
Dnaja1	3.38133e-37	0.915577750044015	0.985	0.927	4.18812e-33	Inmt+	Dnaja1
Inmt	5.5303e-33	0.709790324249999	0.932	0.585	6.84983e-27	Inmt+	Inmt
Hspd1	2.20282e-30	0.879244598113569	0.868	0.619	2.72841e-25	Inmt+	Hspd1
Cxcl12	1.03299e-27	0.598355435992914	0.996	0.952	1.27947e-23	Inmt+	Cxcl12
Nr4a1	2.68692e-26	0.761395131175436	0.902	0.668	3.32802e-23	Inmt+	Nr4a1
Cebpb	5.86998e-24	0.765429629767787	0.97	0.866	7.27055e-20	Inmt+	Cebpb
Lepr	3.17218e-20	0.617144213535195	0.677	0.331	3.92907e-16	Inmt+	Lepr
Ccl2	1.32728e-19	0.764731399670339	0.989	0.871	1.64397e-15	Inmt+	Ccl2
Nfkbia	4.47785e-19	0.746651997976644	0.962	0.885	5.54626e-16	Inmt+	Nfkbia
Jun	2.84433e-18	0.583119957434267	0.996	0.979	3.52298e-14	Inmt+	Jun
Btg2	5.1449e-18	0.640323746669296	0.974	0.837	6.37247e-14	Inmt+	Btg2
Phlda1	8.34541e-20	109340849157835	0.94	0.873	1.03366e-13	Inmt+	Phlda1
Ccl7	8.89074e-18	0.737879516625304	0.962	0.848	1.10121e-13	Inmt+	Ccl7
Dnaja4	1.7672e-19	103623628287783	0.466	0.19	2.18886e-14	Inmt+	Dnaja4
Tnfsf11	1.60127e-16	0.534220559755481	0.387	0.131	1.98333e-11	Inmt+	Tnfsf11
Swt1	1.6346e-13	0.888824342664781	0.68	0.421	2.02462e-09	Inmt+	Swt1
Icam1	1.3368e-12	0.658090811441349	0.85	0.643	1.65576e-09	Inmt+	Icam1
Slc5a3	2.91142e-11	0.554070856109008	0.455	0.195	3.60608e-07	Inmt+	Slc5a3
Hspb1	1.40997e-10	0.919525952550671	0.914	0.814	1.74639e-06	Inmt+	Hspb1
Gem	2.56128e-09	0.595444486493658	0.868	0.694	3.1724e-05	Inmt+	Gem
Ly6k	1.97374e-07	0.580964338574465	0.609	0.341	0.00244468	Inmt+	Ly6k
Serpinh1	4.45217e-07	0.633549819105291	0.989	0.976	0.00551446	Inmt+	Serpinh1
Gadd45b	5.08475e-07	0.537767767484679	0.831	0.632	0.00629798	Inmt+	Gadd45b
Sowahc	1.70374e-06	0.641944704293805	0.425	0.198	0.0211025	Inmt+	Sowahc
Ifrd1	2.17429e-06	0.555650629604548	0.786	0.582	0.0269308	Inmt+	Ifrd1
Hmox1	0.00123085624431257	0.533530773990799	0.293	0.232	1	Inmt+	Hmox1
Sparcl1	7.93359e-68	126722289246997	0.917	0.52	9.82655e-64	Cd34+Gdf10+	Sparcl1
Dcn	1.12601e-51	0.589510007185826	1	1	1.39467e-47	Cd34+Gdf10+	Dcn
Fbln1	5.41859e-50	115860371024762	0.808	0.412	6.71147e-46	Cd34+Gdf10+	Fbln1
Gdf10	3.4706e-41	106788915205314	0.702	0.307	4.29869e-37	Cd34+Gdf10+	Gdf10
Fth1	1.30853e-40	0.426130838516916	1	1	1.62075e-36	Cd34+Gdf10+	Fth1
Gpx3	1.56956e-36	0.838555227413543	0.977	0.819	1.94405e-32	Cd34+Gdf10+	Gpx3
Cst3	4.01444e-36	0.732874314960608	0.989	0.974	4.97228e-32	Cd34+Gdf10+	Cst3
Mgp	2.20279e-33	160264200529536	0.721	0.41	2.72837e-29	Cd34+Gdf10+	Mgp
Cygb	3.05556e-31	0.653980754563588	0.958	0.838	3.78462e-27	Cd34+Gdf10+	Cygb
Fmo2	9.19971e-25	0.869441252291136	0.626	0.319	1.13948e-21	Cd34+Gdf10+	Fmo2
Sepp1	2.16647e-23	0.623129011812007	0.97	0.926	2.68339e-19	Cd34+Gdf10+	Sepp1
Gsn	1.60846e-25	0.524751595863214	1	1	1.99224e-18	Cd34+Gdf10+	Gsn
Inmt	3.9308e-22	0.793297209672561	0.872	0.592	4.86869e-18	Cd34+Gdf10+	Inmt
Cd9	4.54718e-22	0.653590722740601	0.857	0.666	5.63214e-17	Cd34+Gdf10+	Cd9
F3	2.64365e-17	0.862418015978987	0.777	0.55	3.27442e-13	Cd34+Gdf10+	F3
Gpnmb	3.79645e-12	0.425551715822233	0.264	0.072	4.70229e-08	Cd34+Gdf10+	Gpnmb
Cfh	5.93521e-12	0.639075203141414	0.796	0.656	7.35136e-08	Cd34+Gdf10+	Cfh
Gas1	5.36408e-11	0.583933457644293	0.736	0.514	6.64395e-07	Cd34+Gdf10+	Gas1
Lum	8.23748e-11	0.480073913313382	0.977	0.945	1.02029e-06	Cd34+Gdf10+	Lum
Ctgf	1.82491e-09	0.677702278288692	0.328	0.116	2.26033e-05	Cd34+Gdf10+	Ctgf
Id4	9.00313e-09	0.74042133839316	0.475	0.24	0.000111513	Cd34+Gdf10+	Id4
Penk	1.70129e-08	0.6515997697741	0.679	0.418	0.000210722	Cd34+Gdf10+	Penk
C1qtnf7	2.62523e-08	0.55256339283971	0.442	0.224	0.00325161	Cd34+Gdf10+	C1qtnf7
Dhrs3	1.60287e-05	0.5646253558324	0.426	0.215	0.198532	Cd34+Gdf10+	Dhrs3
Ltbp4	7.3887e-05	0.570528623187224	0.789	0.683	0.915164	Cd34+Gdf10+	Ltbp4
Plac8	0.00258135	0.51670129561216	0.857	0.792	3.19725	Cd34+Gdf10+	Plac8
Nbl1	0.0401605	0.504490075027469	0.698	0.47	49.7428	Cd34+Gdf10+	Nbl1
Txnip	0.0788613	0.459470980724627	0.725	0.558	976.777	Cd34+Gdf10+	Txnip
Slc43a3	7.01888	0.426860772182432	0.834	0.742	86935.8	Cd34+Gdf10+	Slc43a3
Itm2a	2.91663	0.498264243423094	0.642	0.466	361254	Cd34+Gdf10+	Itm2a
Ifi27l2a	0.389073	0.409826194071445	0.811	0.668	481906	Cd34+Gdf10+	Ifi27l2a
Igf1	61.7234	0.475708847602693	0.596	0.436	764506	Cd34+Gdf10+	Igf1
Fmo1	242.977	0.416530072278549	0.253	0.115	3.00952e+06	Cd34+Gdf10+	Fmo1
Ecm1	684.561	0.409758752128158	0.736	0.552	8.47898e+06	Cd34+Gdf10+	Ecm1
Tmeff2	3615.62	0.46036186536322	0.457	0.294	4.47831e+07	Cd34+Gdf10+	Tmeff2
Osr1	5773.81	0.519959805250654	0.555	0.404	7.15144e+07	Cd34+Gdf10+	Osr1
Serpinf1	36857.4	0.438882628315545	0.826	0.771	4.56516e+08	Cd34+Gdf10+	Serpinf1
Prnp	1.47758e+06	0.40197227768896	0.642	0.585	0.000183012944669292	Cd34+Gdf10+	Prnp
Pid1	8.26207e+06	0.423247985429018	0.415	0.307	0.00102333998119439	Cd34+Gdf10+	Pid1
Adm	3.18855e+09	0.406118904714882	0.487	0.407	0.39493358967281	Cd34+Gdf10+	Adm
Gsn	6.06897e-56	0.899828987258176	1	1	7.51703e-52	Cd34+Has1+	Gsn
Tppp3	1.70235e-51	100927200569924	0.983	0.68	2.10853e-47	Cd34+Has1+	Tppp3
Has1	9.9649e-48	128417428252574	0.736	0.271	1.23425e-44	Cd34+Has1+	Has1
Meg3	1.8244e-47	0.879658892324001	0.939	0.419	2.2597e-43	Cd34+Has1+	Meg3
Mfap5	3.97323e-47	0.799024496386148	0.983	0.675	4.92124e-43	Cd34+Has1+	Mfap5
S100a10	6.3382e-47	0.837234131856156	0.991	0.791	7.8505e-43	Cd34+Has1+	S100a10
Ly6c1	1.05377e-45	0.876704774823487	0.965	0.587	1.3052e-41	Cd34+Has1+	Ly6c1
Ly6a	8.32153e-45	0.820200339608556	1	0.797	1.03071e-40	Cd34+Has1+	Ly6a
Spon2	3.14488e-45	0.878788112827647	0.87	0.386	3.89524e-40	Cd34+Has1+	Spon2
Tuba1a	1.91492e-41	0.811106490387279	0.97	0.807	2.37182e-37	Cd34+Has1+	Tuba1a
Anxa2	2.35524e-40	0.822316022807902	0.965	0.642	2.9172e-36	Cd34+Has1+	Anxa2
Anxa1	2.36032e-40	0.812690732197341	0.97	0.734	2.92349e-37	Cd34+Has1+	Anxa1
Lrrn4cl	1.63199e-39	0.791827754681563	0.753	0.287	2.02138e-35	Cd34+Has1+	Lrrn4cl
Penk	1.06738e-37	0.845733516016673	0.874	0.403	1.32206e-33	Cd34+Has1+	Penk
Pcolce2	2.80079e-37	0.67958784735058	0.922	0.416	3.46906e-33	Cd34+Has1+	Pcolce2
Mnda	6.64619e-37	0.768776081509714	0.745	0.285	8.23197e-34	Cd34+Has1+	Mnda
Itm2a	1.3498e-36	0.814120575706898	0.87	0.446	1.67186e-32	Cd34+Has1+	Itm2a
Gfpt2	1.60135e-36	0.84250693227981	0.887	0.469	1.98343e-32	Cd34+Has1+	Gfpt2
Fbln2	6.06821e-36	0.737669121145336	0.874	0.396	7.51608e-32	Cd34+Has1+	Fbln2
Ugdh	2.9239e-35	111621776257252	0.853	0.502	3.62155e-31	Cd34+Has1+	Ugdh
Ltbp4	1.37618e-34	0.730975870572783	0.948	0.669	1.70454e-30	Cd34+Has1+	Ltbp4
Vit	5.70071e-34	0.716777764454831	0.788	0.36	7.0609e-30	Cd34+Has1+	Vit
Klf4	4.93879e-34	0.778345572843121	0.961	0.628	6.11719e-29	Cd34+Has1+	Klf4
Efemp1	3.89357e-32	0.692004767406359	0.948	0.544	4.82258e-28	Cd34+Has1+	Efemp1
Gpc3	1.07114e-29	0.677229390917003	0.944	0.597	1.32671e-25	Cd34+Has1+	Gpc3
Fn1	1.6584e-28	0.701205238424321	0.974	0.721	2.05409e-24	Cd34+Has1+	Fn1
Nbl1	8.38498e-28	0.667584898088156	0.874	0.456	1.03856e-23	Cd34+Has1+	Nbl1
Fxyd5	1.8495e-27	0.657032107772198	0.71	0.288	2.29079e-23	Cd34+Has1+	Fxyd5
Emp1	1.87566e-24	0.689869374332931	0.701	0.306	2.32319e-20	Cd34+Has1+	Emp1
Gpx3	1.90788e-22	0.65983482853426	0.996	0.819	2.3631e-18	Cd34+Has1+	Gpx3
Klf2	3.08883e-22	0.818200411085453	0.961	0.74	3.82582e-18	Cd34+Has1+	Klf2
Tnfaip6	4.70637e-22	119981723349271	0.939	0.694	5.8293e-20	Cd34+Has1+	Tnfaip6
Uap1	3.77817e-19	0.799076190238513	0.81	0.476	4.67964e-15	Cd34+Has1+	Uap1
Gm12840	1.69892e-17	0.718506415427759	0.615	0.262	2.10428e-13	Cd34+Has1+	Gm12840
Thbd	2.02471e-16	0.701212130172957	0.775	0.425	2.5078e-12	Cd34+Has1+	Thbd
Hk2	1.43104e-15	0.663246400405503	0.45	0.159	1.77249e-11	Cd34+Has1+	Hk2
Eln	4.06965e-10	0.682610190505864	0.732	0.436	5.04067e-06	Cd34+Has1+	Eln
Ptx3	6.16409e-10	155050908357633	0.511	0.235	7.63484e-06	Cd34+Has1+	Ptx3
Adamts4	5.40189e-08	0.665494620233068	0.403	0.155	0.000669078	Cd34+Has1+	Adamts4
Mt2	1.14803e-07	0.993846270818595	0.801	0.621	0.00142195	Cd34+Has1+	Mt2
Col15a1	2.00032e-174	146591998587791	0.888	0.129	2.47759e-170	Cd34+Aldh1a2+	Col15a1
Aldh1a2	3.16667e-110	105490362232959	0.491	0.044	3.92223e-106	Cd34+Aldh1a2+	Aldh1a2
Fam150b	9.02065e-108	0.825731619627759	0.522	0.051	1.1173e-103	Cd34+Aldh1a2+	Fam150b
Lpl	1.85369e-95	163356964235379	1	0.775	2.29597e-91	Cd34+Aldh1a2+	Lpl
Col5a3	2.03929e-94	100419800862884	0.777	0.172	2.52586e-90	Cd34+Aldh1a2+	Col5a3
Dpep1	4.67314e-91	157711606741281	0.964	0.489	5.78815e-86	Cd34+Aldh1a2+	Dpep1
Gsn	2.07879e-81	115251360410047	1	1	2.57479e-76	Cd34+Aldh1a2+	Gsn
G0s2	3.15801e-78	119259655965901	0.75	0.197	3.91151e-74	Cd34+Aldh1a2+	G0s2
P2ry14	4.43121e-77	0.737566465588507	0.549	0.084	5.48849e-73	Cd34+Aldh1a2+	P2ry14
Plau	8.81965e-76	12967940152243	0.924	0.376	1.0924e-71	Cd34+Aldh1a2+	Plau
Spon2	1.35448e-70	112661306551979	0.929	0.381	1.67766e-66	Cd34+Aldh1a2+	Spon2
Tmem45a	1.57335e-65	0.864760095056249	0.804	0.261	1.94875e-60	Cd34+Aldh1a2+	Tmem45a
Col3a1	8.93712e-60	0.868938530800513	1	0.974	1.10695e-55	Cd34+Aldh1a2+	Col3a1
Htra3	1.28021e-59	105173857120716	0.996	0.708	1.58566e-55	Cd34+Aldh1a2+	Htra3
Col4a1	3.79414e-59	103247321455862	0.96	0.632	4.69942e-55	Cd34+Aldh1a2+	Col4a1
Abca8a	8.79158e-56	0.985698440627127	0.902	0.394	1.08893e-51	Cd34+Aldh1a2+	Abca8a
Ctsh	2.02667e-55	0.913602697303539	0.857	0.358	2.51023e-51	Cd34+Aldh1a2+	Ctsh
Mnda	2.80865e-53	0.835327104648209	0.808	0.281	3.4788e-49	Cd34+Aldh1a2+	Mnda
Meg3	2.0241e-51	109923513413805	0.938	0.421	2.50705e-47	Cd34+Aldh1a2+	Meg3
Fbln2	2.44861e-51	0.859600193117677	0.915	0.393	3.03285e-49	Cd34+Aldh1a2+	Fbln2
Tuba1a	1.26908e-50	0.900878549735274	0.969	0.807	1.57189e-46	Cd34+Aldh1a2+	Tuba1a
Gm12216	7.53989e-49	106220644193145	0.692	0.222	9.33891e-45	Cd34+Aldh1a2+	Gm12216
Ier2	8.63526e-47	113962079656928	0.982	0.809	1.06956e-42	Cd34+Aldh1a2+	Ier2
Serpinf1	1.06287e-46	0.784812309358136	0.987	0.757	1.31647e-41	Cd34+Aldh1a2+	Serpinf1
Gpx3	6.86425e-45	0.853867776389644	1	0.819	8.50206e-41	Cd34+Aldh1a2+	Gpx3
Tubb4b	2.54038e-44	0.729386972944274	0.835	0.334	3.14652e-40	Cd34+Aldh1a2+	Tubb4b
Plin2	5.95666e-44	116987315413252	0.795	0.379	7.37792e-39	Cd34+Aldh1a2+	Plin2
Fst	1.9715e-41	0.815041584854374	0.759	0.286	2.44189e-37	Cd34+Aldh1a2+	Fst
Ifi204	2.55207e-41	0.724731483125084	0.772	0.29	3.161e-37	Cd34+Aldh1a2+	Ifi204
Mmp2	1.45245e-41	0.768302585601471	0.955	0.628	1.79901e-36	Cd34+Aldh1a2+	Mmp2
Fosb	2.21319e-38	0.79663046023796	0.964	0.783	2.74125e-34	Cd34+Aldh1a2+	Fosb
Rnase4	3.58569e-38	0.732827680093229	0.978	0.722	4.44124e-34	Cd34+Aldh1a2+	Rnase4
Sfrp1	1.90089e-37	0.776471538548345	0.429	0.095	2.35444e-34	Cd34+Aldh1a2+	Sfrp1
Fos	2.48096e-37	0.74995332625115	0.991	0.983	3.07292e-33	Cd34+Aldh1a2+	Fos
Klf4	4.74664e-36	0.986303030990687	0.92	0.633	5.87919e-32	Cd34+Aldh1a2+	Klf4
Col4a2	3.56662e-35	0.783144863775779	0.821	0.433	4.41761e-32	Cd34+Aldh1a2+	Col4a2
Nupr1	5.1402e-35	0.776293872608952	0.955	0.668	6.36665e-32	Cd34+Aldh1a2+	Nupr1
Oaf	6.58938e-36	0.818981571680433	0.763	0.322	8.16161e-31	Cd34+Aldh1a2+	Oaf
Smoc2	2.3385e-28	0.819299250363993	0.853	0.473	2.89647e-24	Cd34+Aldh1a2+	Smoc2
Klf2	1.00599e-17	0.753272325374803	0.938	0.743	1.24601e-13	Cd34+Aldh1a2+	Klf2
Cxcl1	7.60785e-100	205782634890265	1	0.957	9.42309e-96	Il6+Cxcl1	Cxcl1
Il6	1.15034e-75	218586968009398	0.899	0.391	1.42481e-71	Il6+Cxcl1	Il6
Csrnp1	9.73973e-65	105014673028588	0.775	0.249	1.20636e-60	Il6+Cxcl1	Csrnp1
Ptp4a1	7.33904e-62	126010851944881	0.931	0.513	9.09014e-58	Il6+Cxcl1	Ptp4a1
Pim1	2.77725e-60	122600510461009	0.904	0.44	3.43991e-56	Il6+Cxcl1	Pim1
Gadd45b	2.38882e-59	110835723015118	0.972	0.623	2.95879e-55	Il6+Cxcl1	Gadd45b
Ifrd1	1.86378e-57	153023393812773	0.917	0.574	2.30847e-54	Il6+Cxcl1	Ifrd1
Rab20	3.98377e-56	0.913412282122028	0.628	0.167	4.93429e-52	Il6+Cxcl1	Rab20
Nfkbia	1.5822e-55	0.94772343018332	0.995	0.883	1.95971e-51	Il6+Cxcl1	Nfkbia
Gm13889	1.65834e-55	165522550082275	0.706	0.238	2.05402e-51	Il6+Cxcl1	Gm13889
Ptgs2	3.61942e-55	180607730064205	0.661	0.201	4.48301e-51	Il6+Cxcl1	Ptgs2
Maff	8.53711e-54	127361775463932	0.908	0.452	1.05741e-49	Il6+Cxcl1	Maff
Cxcl2	1.14125e-52	232867122477779	0.711	0.269	1.41356e-48	Il6+Cxcl1	Cxcl2
Birc3	4.24782e-52	123875023793611	0.83	0.391	5.26136e-49	Il6+Cxcl1	Birc3
Nfkb1	5.36837e-51	122295716705986	0.739	0.289	6.64927e-47	Il6+Cxcl1	Nfkb1
Ccl2	2.57322e-49	200220696667481	0.977	0.874	3.18719e-45	Il6+Cxcl1	Ccl2
Kdm6b	7.7781e-46	139243696464539	0.862	0.457	9.63395e-42	Il6+Cxcl1	Kdm6b
Lmna	1.86723e-46	141932602727065	0.945	0.671	2.31275e-41	Il6+Cxcl1	Lmna
Cebpb	5.95601e-45	0.980962116836475	0.991	0.866	7.37712e-41	Il6+Cxcl1	Cebpb
Trib1	5.23649e-43	0.924634095985232	0.55	0.15	6.48591e-39	Il6+Cxcl1	Trib1
Ier5	1.05984e-41	123403185591232	0.922	0.731	1.31272e-37	Il6+Cxcl1	Ier5
Tnfaip6	1.14854e-36	138642801799355	0.954	0.694	1.42259e-32	Il6+Cxcl1	Tnfaip6
Hsph1	6.24264e-36	129152392028774	0.839	0.524	7.73213e-31	Il6+Cxcl1	Hsph1
Srxn1	2.58505e-33	115658225749111	0.468	0.127	3.20184e-29	Il6+Cxcl1	Srxn1
Ccl7	1.04927e-30	159087651405958	0.931	0.853	1.29963e-26	Il6+Cxcl1	Ccl7
Mt1	1.41756e-30	164621623172274	0.977	0.878	1.75579e-26	Il6+Cxcl1	Mt1
Id3	2.47325e-29	0.880492098603118	0.94	0.737	3.06336e-25	Il6+Cxcl1	Id3
Marcksl1	1.60422e-28	106055321764812	0.817	0.447	1.98698e-24	Il6+Cxcl1	Marcksl1
Icam1	4.21209e-28	0.937267898656805	0.904	0.642	5.21709e-24	Il6+Cxcl1	Icam1
Slc3a2	1.02775e-24	0.905972327658822	0.807	0.51	1.27297e-20	Il6+Cxcl1	Slc3a2
H2-Q4	4.81862e-21	0.91180683356047	0.872	0.625	5.96835e-17	Il6+Cxcl1	H2-Q4
Pde4b	8.43281e-21	0.913825010730421	0.541	0.216	1.04449e-16	Il6+Cxcl1	Pde4b
Rgs16	3.26083e-18	102073921202672	0.472	0.162	4.03887e-14	Il6+Cxcl1	Rgs16
Procr	3.95553e-10	128858575026077	0.55	0.306	4.89932e-06	Il6+Cxcl1	Procr
Serpine1	8.57116e-10	115057421634019	0.601	0.312	1.06162e-05	Il6+Cxcl1	Serpine1
Hspd1	3.81843e-08	0.904013610602829	0.784	0.632	4.72951e-05	Il6+Cxcl1	Hspd1
Mt2	1.5315e-07	112143640406075	0.803	0.622	0.000189691	Il6+Cxcl1	Mt2
Cxcl10	6.15555e-07	105728575238844	0.468	0.214	0.00762426	Il6+Cxcl1	Cxcl10
Gm12840	51598.2	119513538377509	0.431	0.28	6.39096e+08	Il6+Cxcl1	Gm12840
Has1	0.00923279669561995	0.934004215511104	0.358	0.308	1	Il6+Cxcl1	Has1
Efhd1	1.64696e-152	127901792951181	0.81	0.111	2.03993e-148	Cd34+Ackr3+	Efhd1
Tmem100	3.54282e-148	157808239640177	0.944	0.196	4.38814e-144	Cd34+Ackr3+	Tmem100
Sfrp2	4.84152e-122	159843388596298	0.782	0.138	5.99671e-120	Cd34+Ackr3+	Sfrp2
Anxa3	1.13276e-121	165834749629864	0.977	0.319	1.40304e-117	Cd34+Ackr3+	Anxa3
Pla1a	2.05453e-114	133179546637832	0.917	0.236	2.54474e-110	Cd34+Ackr3+	Pla1a
Ackr3	2.09333e-112	155679927186753	0.963	0.306	2.59279e-108	Cd34+Ackr3+	Ackr3
Pi16	2.77674e-105	205875286227585	1	0.54	3.43927e-101	Cd34+Ackr3+	Pi16
Sema3c	6.04898e-104	103830016044962	0.81	0.162	7.49227e-100	Cd34+Ackr3+	Sema3c
Qpct	1.01976e-102	13201433367744	0.898	0.273	1.26308e-98	Cd34+Ackr3+	Qpct
Sfrp4	1.73245e-96	137572862438281	0.782	0.169	2.14582e-93	Cd34+Ackr3+	Sfrp4
Mfap5	1.15926e-97	185664060075373	1	0.676	1.43586e-91	Cd34+Ackr3+	Mfap5
Fndc1	1.83453e-94	103321315334471	0.815	0.191	2.27225e-91	Cd34+Ackr3+	Fndc1
Igfbp6	1.34872e-93	158766228600888	1	0.645	1.67052e-89	Cd34+Ackr3+	Igfbp6
Lsp1	2.78974e-92	140046906303888	0.954	0.336	3.45537e-88	Cd34+Ackr3+	Lsp1
Pcolce2	3.57332e-92	131701617774308	0.981	0.413	4.42591e-88	Cd34+Ackr3+	Pcolce2
Efemp1	1.77287e-90	139592157029101	0.986	0.543	2.19588e-86	Cd34+Ackr3+	Efemp1
Anxa1	3.23723e-83	131776193260562	1	0.733	4.00963e-79	Cd34+Ackr3+	Anxa1
Sbsn	5.03769e-83	12354530026242	0.63	0.116	6.23968e-79	Cd34+Ackr3+	Sbsn
Cd55	5.67734e-83	13024608129377	0.949	0.443	7.03196e-79	Cd34+Ackr3+	Cd55
Clec3b	3.44621e-82	110047333590475	1	0.954	4.26847e-78	Cd34+Ackr3+	Clec3b
Cd248	4.1001e-80	109292871476064	0.954	0.35	5.07839e-76	Cd34+Ackr3+	Cd248
Ly6c1	7.29772e-79	125350352694932	0.995	0.587	9.03896e-75	Cd34+Ackr3+	Ly6c1
Fbn1	3.67441e-79	11952567789035	0.968	0.445	4.55112e-74	Cd34+Ackr3+	Fbn1
Tppp3	4.71537e-76	130724575574931	0.995	0.681	5.84046e-72	Cd34+Ackr3+	Tppp3
Nbl1	3.01204e-75	110894468289875	0.958	0.451	3.73071e-71	Cd34+Ackr3+	Nbl1
Nid1	4.68521e-75	11477686477587	0.986	0.492	5.8031e-71	Cd34+Ackr3+	Nid1
Col14a1	1.70327e-73	11254537147068	0.958	0.464	2.10967e-69	Cd34+Ackr3+	Col14a1
Axl	1.50969e-72	109148879930726	0.981	0.587	1.86991e-68	Cd34+Ackr3+	Axl
Dbn1	2.76074e-70	102167595152449	0.824	0.275	3.41945e-66	Cd34+Ackr3+	Dbn1
Islr	9.04527e-69	105317199498254	0.949	0.512	1.12035e-64	Cd34+Ackr3+	Islr
Ly6a	9.58427e-69	111437979603325	1	0.798	1.18711e-64	Cd34+Ackr3+	Ly6a
Fn1	1.68064e-69	107796204150201	1	0.72	2.08164e-64	Cd34+Ackr3+	Fn1
Cd34	2.89625e-67	101914075876459	0.986	0.554	3.5873e-62	Cd34+Ackr3+	Cd34
Krtdap	4.94559e-63	123203665048693	0.463	0.071	6.1256e-59	Cd34+Ackr3+	Krtdap
Prss23	1.01978e-61	108545632034835	0.958	0.466	1.2631e-57	Cd34+Ackr3+	Prss23
Uap1	6.21174e-61	11108085173198	0.921	0.468	7.69386e-57	Cd34+Ackr3+	Uap1
Ugdh	3.05518e-60	105706078921931	0.963	0.495	3.78414e-56	Cd34+Ackr3+	Ugdh
S100a10	5.05775e-59	103348045482902	0.986	0.792	6.26453e-55	Cd34+Ackr3+	S100a10
Gas7	1.61412e-52	114799149811476	0.912	0.511	1.99925e-47	Cd34+Ackr3+	Gas7
Igfbp5	3.31624e-41	116445184137426	0.824	0.386	4.1075e-37	Cd34+Ackr3+	Igfbp5
Smpd3	1.78133e-76	127276808072291	0.709	0.153	2.20635e-72	Cd34+Cd248+	Smpd3
Adgrd1	5.60979e-69	113623030033969	0.729	0.188	6.94829e-64	Cd34+Cd248+	Adgrd1
Fn1	1.94174e-59	129361556755829	0.96	0.725	2.40504e-56	Cd34+Cd248+	Fn1
Ebf2	1.26482e-57	101140385637459	0.724	0.198	1.5666e-53	Cd34+Cd248+	Ebf2
Sema3c	3.04994e-56	106872492434737	0.678	0.177	3.77766e-52	Cd34+Cd248+	Sema3c
Cd248	1.0838e-54	108878391080826	0.864	0.362	1.34239e-50	Cd34+Cd248+	Cd248
Fbn1	7.08003e-53	139330170549687	0.869	0.457	8.76933e-49	Cd34+Cd248+	Fbn1
Igfbp6	8.02343e-53	124520389090108	0.96	0.651	9.93782e-49	Cd34+Cd248+	Igfbp6
S100a6	4.37277e-49	104541022556396	0.96	0.952	5.41611e-45	Cd34+Cd248+	S100a6
Pcsk6	5.77049e-48	0.8362733427004	0.588	0.136	7.14733e-44	Cd34+Cd248+	Pcsk6
Tpt1	1.54357e-45	0.875524428003482	0.93	0.954	1.91187e-41	Cd34+Cd248+	Tpt1
Rps12	6.46927e-44	102740155868615	0.915	0.881	8.01284e-40	Cd34+Cd248+	Rps12
Tnxb	2.97204e-43	106782356173271	0.899	0.486	3.68117e-39	Cd34+Cd248+	Tnxb
Creb5	2.36309e-42	0.894565789105863	0.714	0.238	2.92692e-38	Cd34+Cd248+	Creb5
Ptrf	1.58327e-40	111421869299554	0.844	0.442	1.96104e-36	Cd34+Cd248+	Ptrf
Fstl1	2.08494e-39	0.980342619830707	0.93	0.766	2.58241e-35	Cd34+Cd248+	Fstl1
Nid1	1.33252e-37	0.986349661139539	0.879	0.504	1.65045e-34	Cd34+Cd248+	Nid1
Ly6a	1.64209e-37	0.894996073674374	0.985	0.801	2.03389e-33	Cd34+Cd248+	Ly6a
Fndc1	9.49202e-38	0.835914415952701	0.653	0.209	1.17568e-32	Cd34+Cd248+	Fndc1
Lsp1	1.37972e-36	0.933369044522428	0.799	0.353	1.70892e-33	Cd34+Cd248+	Lsp1
Timp2	1.67964e-36	0.904590346060509	0.93	0.868	2.0804e-33	Cd34+Cd248+	Timp2
Efemp1	4.14454e-36	0.871352320547302	0.925	0.552	5.13343e-32	Cd34+Cd248+	Efemp1
Col14a1	3.66991e-35	108456249688889	0.864	0.476	4.54555e-31	Cd34+Cd248+	Col14a1
Meg3	1.36648e-35	107042092688995	0.889	0.43	1.69253e-30	Cd34+Cd248+	Meg3
Axl	1.50611e-34	0.890990418077924	0.894	0.597	1.86547e-30	Cd34+Cd248+	Axl
S100a10	7.68059e-34	0.940497376373675	0.925	0.799	9.51318e-30	Cd34+Cd248+	S100a10
Ackr3	7.43907e-33	0.894496470324241	0.774	0.327	9.21403e-29	Cd34+Cd248+	Ackr3
Ugdh	1.40603e-32	118613775555385	0.859	0.506	1.74151e-28	Cd34+Cd248+	Ugdh
Klf4	4.75801e-32	0.957293643823019	0.955	0.633	5.89327e-28	Cd34+Cd248+	Klf4
Heg1	5.22855e-32	0.912504751714325	0.814	0.393	6.47608e-28	Cd34+Cd248+	Heg1
Adamts5	4.52e-31	0.879434831000653	0.839	0.446	5.59847e-27	Cd34+Cd248+	Adamts5
Ly6c1	2.02114e-29	0.880147622621242	0.905	0.597	2.50338e-25	Cd34+Cd248+	Ly6c1
Pi16	2.95734e-28	0.873461670974927	0.889	0.552	3.66296e-24	Cd34+Cd248+	Pi16
Anxa3	6.03273e-28	0.93884844760071	0.734	0.344	7.47214e-24	Cd34+Cd248+	Anxa3
Plpp3	7.53778e-29	0.909533616996122	0.869	0.578	9.33629e-24	Cd34+Cd248+	Plpp3
Ifi27l2a	8.12416e-27	0.947126630951391	0.889	0.666	1.00626e-22	Cd34+Cd248+	Ifi27l2a
Tgfbr2	7.29149e-20	0.863633924684427	0.764	0.416	9.03125e-16	Cd34+Cd248+	Tgfbr2
Marcks	2.99177e-19	0.875615164957601	0.829	0.642	3.70561e-15	Cd34+Cd248+	Marcks
Has1	1.3506e-17	0.969142506225152	0.633	0.286	1.67286e-14	Cd34+Cd248+	Has1
Ptx3	1.0805e-13	101233275956867	0.533	0.237	1.33831e-08	Cd34+Cd248+	Ptx3
Fmod	2.26953e-82	112735251574143	0.835	0.193	2.81103e-79	Ccl19+Il7+	Fmod
Dsc3	1.52031e-78	10462090102183	0.879	0.224	1.88305e-74	Ccl19+Il7+	Dsc3
Clu	1.51885e-61	125934328946094	1	0.906	1.88125e-57	Ccl19+Il7+	Clu
Ccl21a	3.82173e-61	145062790945351	1	1	4.7336e-58	Ccl19+Il7+	Ccl21a
Prkcb	6.04641e-58	0.726576283818778	0.484	0.071	7.48908e-54	Ccl19+Il7+	Prkcb
Slc36a2	7.75161e-58	0.605265308047557	0.626	0.121	9.60114e-56	Ccl19+Il7+	Slc36a2
Grem1	7.36064e-56	0.980745391838692	0.791	0.209	9.11689e-52	Ccl19+Il7+	Grem1
Mfge8	1.46969e-53	109502924211982	0.995	0.944	1.82036e-49	Ccl19+Il7+	Mfge8
Dsg2	4.27353e-48	0.583742808850719	0.423	0.063	5.2932e-44	Ccl19+Il7+	Dsg2
Serpina10	8.79719e-47	0.784668480749097	0.692	0.178	1.08962e-42	Ccl19+Il7+	Serpina10
Serpina1b	1.53208e-44	109247045529351	0.973	0.6	1.89763e-40	Ccl19+Il7+	Serpina1b
Ifitm1	1.15891e-40	0.870528447483887	0.989	0.748	1.43543e-35	Ccl19+Il7+	Ifitm1
Tgfbi	1.04951e-35	0.964463107408708	0.813	0.329	1.29993e-31	Ccl19+Il7+	Tgfbi
Cd74	1.47195e-35	108489620194709	0.742	0.271	1.82316e-31	Ccl19+Il7+	Cd74
Csf2rb2	9.21325e-34	0.628485040782385	0.654	0.192	1.14115e-29	Ccl19+Il7+	Csf2rb2
Rbp1	7.4567e-34	0.829672232684955	0.951	0.74	9.23587e-29	Ccl19+Il7+	Rbp1
Il7	2.76427e-32	0.661773121357034	0.544	0.144	3.42383e-28	Ccl19+Il7+	Il7
Ccl19	2.77774e-32	0.869095656807626	0.984	0.723	3.44051e-28	Ccl19+Il7+	Ccl19
Bmp4	1.08048e-31	0.629357387779194	0.648	0.191	1.33828e-27	Ccl19+Il7+	Bmp4
Bst1	3.75019e-31	0.591968870875039	0.786	0.277	4.64499e-27	Ccl19+Il7+	Bst1
Pgf	1.47019e-31	0.574713674769955	0.478	0.111	1.82097e-26	Ccl19+Il7+	Pgf
Shisa3	1.10386e-28	0.567314828671213	0.67	0.215	1.36724e-25	Ccl19+Il7+	Shisa3
Gm2564	1.79357e-28	0.768796693579378	0.714	0.248	2.22151e-24	Ccl19+Il7+	Gm2564
Des	1.18507e-26	0.730689469090717	0.956	0.536	1.46783e-22	Ccl19+Il7+	Des
Serpina3g	3.78293e-25	0.89171437293679	0.56	0.168	4.68553e-21	Ccl19+Il7+	Serpina3g
Tagln	9.57805e-24	0.611559843516939	0.791	0.325	1.18634e-19	Ccl19+Il7+	Tagln
Vtn	8.76935e-22	0.629678333172903	0.984	0.721	1.08617e-17	Ccl19+Il7+	Vtn
Ugcg	2.50593e-20	0.573772224766872	0.791	0.331	3.10385e-16	Ccl19+Il7+	Ugcg
Ntrk1	6.21102e-21	0.581961969077658	0.885	0.474	7.69296e-17	Ccl19+Il7+	Ntrk1
Hpgd	6.56077e-20	0.778865206794643	0.802	0.401	8.12617e-16	Ccl19+Il7+	Hpgd
Ecscr	1.18975e-19	0.578670942023372	0.72	0.305	1.47363e-15	Ccl19+Il7+	Ecscr
Lpar1	3.52943e-18	0.576408374126097	0.885	0.579	4.37156e-14	Ccl19+Il7+	Lpar1
Srgn	4.75671e-18	0.646050101903595	0.813	0.436	5.89166e-14	Ccl19+Il7+	Srgn
Igfbp2	7.16599e-17	0.777121791236406	0.308	0.067	8.87579e-13	Ccl19+Il7+	Igfbp2
Tgm2	5.09852e-17	0.59022049047997	0.709	0.31	6.31503e-13	Ccl19+Il7+	Tgm2
Cfb	4.88145e-15	0.613541948813649	0.786	0.428	6.04616e-11	Ccl19+Il7+	Cfb
Gas6	2.02203e-13	0.607707083672743	0.896	0.584	2.50448e-08	Ccl19+Il7+	Gas6
Flrt3	4.65515e-12	0.628001144672026	0.566	0.216	5.76587e-08	Ccl19+Il7+	Flrt3
Hspb1	93931.2	0.763343214867561	0.89	0.82	1.16343e+09	Ccl19+Il7+	Hspb1
Cyr61	4.86769e+06	0.866917116227654	0.786	0.774	0.0006029118651309	Ccl19+Il7+	Cyr61
Malat1	1.89564e-32	116204192098346	1	0.999	2.34794e-29	pSC	Malat1
Xist	7.10072e-07	0.800927734009629	0.942	0.969	0.00879495	pSC	Xist
Gm26825	2.1717e-06	172988560825501	0.756	0.537	0.0268986	pSC	Gm26825
Clu	0.0355233	0.693926286214758	0.965	0.911	439.991	pSC	Clu
Enpp2	0.500178	0.656246003226594	0.965	0.775	6195.21	pSC	Enpp2
mt-Cytb	0.050889	0.524078951502303	0.977	0.992	6303.11	pSC	mt-Cytb
Hspa1a	1.50701	0.733400874363664	0.977	0.97	18665.8	pSC	Hspa1a
Mfge8	3.48184	0.659133666013772	0.977	0.947	43126.1	pSC	Mfge8
mt-Co3	3.64726	0.359808000137522	0.988	0.997	45174.9	pSC	mt-Co3
mt-Atp6	18.8683	0.393705549256621	0.965	0.996	233703	pSC	mt-Atp6
Vcam1	135.844	0.861163353766976	0.872	0.787	1.68256e+06	pSC	Vcam1
Cyr61	743.258	116282226936628	0.849	0.772	9.206e+06	pSC	Cyr61
H2-K1	37247.9	0.496902286883546	0.93	0.972	4.61353e+08	pSC	H2-K1
Hspa1b	48546	0.658947899068484	0.849	0.719	6.0129e+07	pSC	Hspa1b
C4b	242843	0.53255983748049	0.802	0.774	0.000300785769744492	pSC	C4b
Apoe	7.39961e+06	0.400876151654433	1	1	0.000916516104857699	pSC	Apoe
Birc2	958255	0.957982992438385	0.558	0.421	0.00118689464318191	pSC	Birc2
Jun	2.01965e+07	0.501200531918419	0.988	0.98	0.00250154162655728	pSC	Jun
Swt1	3.69267e+07	162411122029584	0.57	0.443	0.00457373738518698	pSC	Swt1
Hsp90aa1	4.95304e+07	0.489704389207827	0.884	0.942	0.00613483926728326	pSC	Hsp90aa1
Dnaja1	5.78778e+07	0.543001546603151	0.884	0.935	0.00716873885681398	pSC	Dnaja1
Hsp90ab1	6.47057e+07	0.537536174215205	0.907	0.972	0.00801444903375646	pSC	Hsp90ab1
Cxcl12	8.15694e+07	0.397455807624388	0.965	0.957	0.0101031801448365	pSC	Cxcl12
Dsc3	6.02525e+08	0.718957434609503	0.419	0.265	0.074628736794144	pSC	Dsc3
Hspb1	1.27968e+09	0.509739386725709	0.767	0.827	0.158500936596395	pSC	Hspb1
Erdr1	2.71759e+09	0.838007233957361	0.57	0.572	0.33660027428767	pSC	Erdr1
Csmd1	5.69798e+09	0.820745778395362	0.337	0.22	0.705752089754925	pSC	Csmd1
Hes1	7.45362e+09	108625778392496	0.628	0.644	0.923205352408041	pSC	Hes1
Msc	8.06488e+09	0.821255565174155	0.419	0.309	0.99891662627312	pSC	Msc
Ctsc	0.000147576351414408	0.686860524933584	0.547	0.478	1	pSC	Ctsc
Dclk1	0.000186929012554764	0.486390480577688	0.64	0.659	1	pSC	Dclk1
Glycam1	0.00047659594965624	0.398849643674951	0.744	0.834	1	pSC	Glycam1
Hsph1	0.000529187853243062	0.498316982739834	0.616	0.549	1	pSC	Hsph1
Gem	0.000921711922270135	0.516750409502025	0.698	0.712	1	pSC	Gem
Son	0.00108905606801443	0.440960469112854	0.628	0.763	1	pSC	Son
Vwa1	0.0014563783609763	0.649716323301933	0.477	0.468	1	pSC	Vwa1
Ntrk1	0.00158361315904762	0.530652294538145	0.512	0.503	1	pSC	Ntrk1
Ubc	0.00258119919551258	0.539418234863688	0.756	0.858	1	pSC	Ubc
Csf2rb2	0.00269089210130204	0.748342157893732	0.302	0.221	1	pSC	Csf2rb2
Csf2rb	0.0045061172157004	0.493602188184915	0.407	0.339	1	pSC	Csf2rb
Tinagl1	4.3788e-154	215002511378364	0.884	0.05	5.42359e-149	PvC	Tinagl1
Lmod1	5.10618e-54	0.984998684838294	0.333	0.015	6.32451e-50	PvC	Lmod1
Angpt2	6.97923e-41	13056481008253	0.435	0.038	8.64448e-37	PvC	Angpt2
Cpe	1.69315e-36	160283674797819	0.623	0.099	2.09714e-32	PvC	Cpe
Rgs4	3.58054e-34	127009528418566	0.275	0.015	4.43486e-30	PvC	Rgs4
Cyp4b1	4.7079e-32	166784116289369	0.493	0.062	5.83121e-28	PvC	Cyp4b1
Fhl2	1.21827e-29	133684813983412	0.493	0.066	1.50895e-25	PvC	Fhl2
Ndufa4l2	1.95698e-27	140531141033806	0.435	0.053	2.42391e-23	PvC	Ndufa4l2
Serpine2	2.85734e-27	168199149034616	0.464	0.062	3.5391e-23	PvC	Serpine2
Sdc1	1.83573e-24	109021231216623	0.478	0.071	2.27373e-20	PvC	Sdc1
Notch3	3.76902e-22	135521073572441	0.58	0.116	4.66831e-20	PvC	Notch3
Aspn	2.78478e-20	144126935586297	0.826	0.279	3.44923e-16	PvC	Aspn
Gucy1b3	1.69033e-19	128770790945556	0.652	0.166	2.09364e-15	PvC	Gucy1b3
Acta2	1.8998e-19	282795005247779	0.768	0.269	2.35309e-15	PvC	Acta2
Pdgfrb	6.19532e-18	142461564161532	0.754	0.255	7.67352e-14	PvC	Pdgfrb
Myl9	2.80256e-14	19446471259924	0.855	0.477	3.47126e-10	PvC	Myl9
Sparcl1	7.55798e-14	131675034996712	0.957	0.549	9.36131e-10	PvC	Sparcl1
Timp3	8.23256e-13	172025864291438	0.884	0.522	1.01968e-08	PvC	Timp3
Cystm1	4.99319e-12	0.989483984577909	0.449	0.091	6.18457e-08	PvC	Cystm1
Mef2c	6.36915e-12	127559868679313	0.478	0.107	7.88883e-08	PvC	Mef2c
Tpm2	1.91532e-10	167254210295121	0.812	0.436	2.37232e-06	PvC	Tpm2
Tagln	3.09777e-09	21791038685442	0.754	0.347	3.8369e-05	PvC	Tagln
Gm13889	1.84682e-08	160249512086103	0.696	0.266	0.000228747	PvC	Gm13889
Rem1	2.0512e-07	12065264682158	0.623	0.225	0.00254062	PvC	Rem1
Ctgf	6.53716e-08	238437899537303	0.478	0.128	0.00809693	PvC	Ctgf
Gucy1a3	0.00546056	114886347691259	0.58	0.237	67.6345	PvC	Gucy1a3
Tpm1	0.00702558	121383302440028	0.783	0.57	0.870189	PvC	Tpm1
Tm4sf1	0.232897	101770760591455	0.667	0.331	2884.66	PvC	Tm4sf1
Myo1b	0.870163	0.989410335570762	0.42	0.133	10777.8	PvC	Myo1b
Rgs5	13.3406	15948249283024	0.449	0.154	165237	PvC	Rgs5
Cav1	124.69	0.989281750964876	0.391	0.132	1.54441e+06	PvC	Cav1
Ppp1r14a	297.713	103656857415078	0.493	0.219	3.68747e+06	PvC	Ppp1r14a
Agtr1a	746.85	100642529844093	0.449	0.187	925049	PvC	Agtr1a
Rasl11a	1348.7	0.990464051480145	0.565	0.275	1.67051e+07	PvC	Rasl11a
Rgs16	28928	119701754816148	0.449	0.181	3.58302e+08	PvC	Rgs16
Gadd45g	51148.4	132982771127468	0.667	0.435	6.33524e+08	PvC	Gadd45g
Bcr	62663	169256682077273	0.261	0.074	7.76144e+08	PvC	Bcr
Cfh	716086	155720957318147	0.754	0.668	8.86945e+09	PvC	Cfh
Mustn1	3.34043e+06	114037206452604	0.71	0.569	0.000413745873649128	PvC	Mustn1
Fabp4	0.000294229381053678	116492594655102	0.536	0.478	1	PvC	Fabp4
Krt18	5.06095e-177	270942367713328	0.818	0.005	6.26849e-173	SCx	Krt18
Trem2	2.20158e-110	181328282591437	0.545	0.003	2.72688e-106	SCx	Trem2
Krt8	7.39468e-104	137970133182934	0.455	0.002	9.15905e-101	SCx	Krt8
Gpm6a	3.46098e-98	214552533848272	0.909	0.014	4.28677e-95	SCx	Gpm6a
Fgfbp1	1.34507e-94	279715715568388	0.818	0.012	1.666e-90	SCx	Fgfbp1
Upk3b	1.0579e-91	324934451547482	0.909	0.015	1.31031e-87	SCx	Upk3b
Nkain4	2.88299e-62	267740590613324	0.909	0.023	3.57087e-58	SCx	Nkain4
Gjb5	5.6499e-51	130458588258444	0.545	0.009	6.99797e-47	SCx	Gjb5
Msln	1.64712e-50	227167376585414	0.636	0.013	2.04012e-47	SCx	Msln
Fxyd3	1.33596e-45	128673194281745	0.364	0.004	1.65472e-41	SCx	Fxyd3
Krt19	3.97496e-38	285047199440426	0.818	0.029	4.92339e-36	SCx	Krt19
Tpd52	1.13328e-18	144976585057398	0.636	0.028	1.40367e-14	SCx	Tpd52
Fgf1	2.39365e-10	221519538796208	0.909	0.091	2.96477e-06	SCx	Fgf1
Lgals7	3.95506e-09	156305391290466	0.455	0.021	4.89874e-05	SCx	Lgals7
Cldn15	4.37566e-10	142977910082277	0.727	0.055	5.4197e-05	SCx	Cldn15
Dmkn	5.92651e-08	164728275071535	0.727	0.057	7.34057e-05	SCx	Dmkn
Slpi	6.29099e-06	430682057292579	0.909	0.116	0.00779202	SCx	Slpi
Hist1h2bc	6.00002	142636320651086	1	0.221	74316.2	SCx	Hist1h2bc
Slc16a1	18.9457	137621477026963	0.636	0.075	234662	SCx	Slc16a1
Tnfrsf11b	204.463	144286343888689	0.636	0.082	2.53248e+06	SCx	Tnfrsf11b
Cav1	8334.35	173894124625648	0.727	0.137	1.03229e+08	SCx	Cav1
Csrp2	13208.9	190902925601513	1	0.355	1.63605e+08	SCx	Csrp2
Ezr	25586.2	137650212766673	0.545	0.075	3.1691e+08	SCx	Ezr
Rbp4	26255.3	143424146153086	1	0.293	3.25198e+08	SCx	Rbp4
Trf	3767.3	16157042203136	0.909	0.241	4.66618e+08	SCx	Trf
Gsta3	84464	134806557269071	0.545	0.076	1.04617e+08	SCx	Gsta3
Rspo1	106154	161122799420223	0.909	0.279	1.31483e+09	SCx	Rspo1
Cd200	129983	148503635742416	0.909	0.293	1.60997e+09	SCx	Cd200
Gas6	581711	187721665123595	1	0.604	7.20507e+09	SCx	Gas6
Prr13	617642	135017403226139	1	0.53	7.65011e+09	SCx	Prr13
Bst2	786336	156744065275746	1	0.57	9.73956e+09	SCx	Bst2
Crip1	1.01378e+06	26471398242717	1	0.908	0.000125566854686422	SCx	Crip1
Lgals1	2.28033e+06	1495962933265	1	0.958	0.000282441440239569	SCx	Lgals1
Cd74	1.67523e+06	1304054509253	0.909	0.301	0.00207493942014544	SCx	Cd74
Gsta4	2.03339e+07	136314770097245	0.727	0.216	0.0025185583030564	SCx	Gsta4
Lgals3	2.76108e+07	167584997749682	0.636	0.155	0.00341987183387621	SCx	Lgals3
Igfbp6	3.90199e+07	164960543161668	1	0.673	0.00483300216948864	SCx	Igfbp6
Tspan15	4.41867e+07	128374160289187	0.455	0.075	0.00547296904918675	SCx	Tspan15
Alad	1.7358e+09	139106749892675	0.727	0.281	0.214996351081698	SCx	Alad
Igfbp5	0.000171678331926983	143967825863798	0.818	0.421	1	SCx	Igfbp5
