# Supplementary material for: Neonatally imprinted stromal cell subsets induce tolerogenic dendritic cells in mesenteric lymph nodes
Source: Nat Commun. 2018 Sep 25;9:3903. doi: 10.1038/s41467-018-06423-7 (PMC6156403; doi:10.1038/s41467-018-06423-7)
Supplement: Supplementary file 8 — Supplementary Table 5 [file 41467_2018_6423_MOESM8_ESM.xlsx]

## Sheet: pLN_scRNAseq
Supplementary Table 5: Transcriptional signature genes per pLN-SPF stromal cell subset. Single cell suspensions from pLN-SPF were sorted for CD24‑CD45‑ cells and subjected to scRNA‑seq. FSCs were identified as non-LECs, non-BECs as well as Pecam1‑ and Ackr4-. Table summarizes marker DEGs up-regulated for each cluster. pct.1, percent of cells expressing gene in respective cluster; pct.2, percent o…
gene	pvalue	log2FoldChange	pct.1	pct.2	FDR	cluster	gene
Cxcl1	1.54718e-258	184315379902202	0.992	0.867	1.93026e-254	Il6+Cxcl1+	Cxcl1
Hspa8	2.2316e-255	0.975267741169579	1	0.994	2.78415e-251	Il6+Cxcl1+	Hspa8
Hsph1	1.403e-250	135064321180289	0.975	0.708	1.75038e-246	Il6+Cxcl1+	Hsph1
Ifrd1	5.70805e-218	145180205896665	0.92	0.563	7.12136e-214	Il6+Cxcl1+	Ifrd1
Maff	9.92651e-217	120722560064325	0.863	0.358	1.23843e-210	Il6+Cxcl1+	Maff
Nfkbia	7.26521e-207	10983991576501	0.993	0.893	9.06408e-203	Il6+Cxcl1+	Nfkbia
Csrnp1	1.29256e-201	0.9485958382473	0.683	0.184	1.6126e-197	Il6+Cxcl1+	Csrnp1
Ccl2	1.2144e-195	178372129351136	0.985	0.875	1.51509e-191	Il6+Cxcl1+	Ccl2
Dnajb1	3.98602e-181	100705938720919	0.998	0.963	4.97296e-176	Il6+Cxcl1+	Dnajb1
Hspd1	4.62419e-175	118761661766449	0.935	0.738	5.76914e-171	Il6+Cxcl1+	Hspd1
Hspe1	3.72634e-171	103202810375725	0.995	0.961	4.64898e-166	Il6+Cxcl1+	Hspe1
Dnaja1	2.64153e-162	113786193711041	0.988	0.929	3.29557e-158	Il6+Cxcl1+	Dnaja1
Btg2	6.9145e-156	0.922805956008857	0.986	0.784	8.62652e-153	Il6+Cxcl1+	Btg2
Ccnl1	1.02426e-148	0.843818831847339	0.899	0.536	1.27787e-144	Il6+Cxcl1+	Ccnl1
Nfkbiz	4.11528e-142	0.859154173813829	0.781	0.354	5.13423e-138	Il6+Cxcl1+	Nfkbiz
Ptgs2	5.11933e-142	132204615775217	0.518	0.129	6.38687e-138	Il6+Cxcl1+	Ptgs2
Il6	2.03045e-141	173562020198606	0.825	0.437	2.53319e-137	Il6+Cxcl1+	Il6
Cebpb	2.74378e-139	0.943722182084344	0.989	0.887	3.42314e-135	Il6+Cxcl1+	Cebpb
Tnfaip6	4.96155e-137	160407949856635	0.825	0.438	6.19003e-133	Il6+Cxcl1+	Tnfaip6
Tnfrsf12a	8.55914e-131	0.829203435095895	0.554	0.164	1.06784e-126	Il6+Cxcl1+	Tnfrsf12a
Bag3	9.47844e-131	111659349865604	0.939	0.696	1.18253e-126	Il6+Cxcl1+	Bag3
Ptp4a1	9.3274e-128	0.949655298991065	0.783	0.403	1.16369e-123	Il6+Cxcl1+	Ptp4a1
Kdm6b	2.55778e-124	10025854854227	0.756	0.336	3.19108e-120	Il6+Cxcl1+	Kdm6b
Ccl7	1.67668e-123	119308020208811	0.986	0.914	2.09183e-119	Il6+Cxcl1+	Ccl7
Nfkb1	2.58591e-123	0.918720850628302	0.644	0.249	3.22618e-119	Il6+Cxcl1+	Nfkb1
Pim1	3.71091e-117	0.948044328987627	0.811	0.482	4.62974e-112	Il6+Cxcl1+	Pim1
Tubb6	7.20657e-111	0.80844415035627	0.582	0.208	8.99092e-107	Il6+Cxcl1+	Tubb6
Dnaja4	2.34872e-109	122737085679104	0.611	0.248	2.93026e-105	Il6+Cxcl1+	Dnaja4
Nr4a1	4.7172e-102	0.908287653702395	0.892	0.635	5.88518e-98	Il6+Cxcl1+	Nr4a1
Birc3	1.6718e-100	0.8672600922103	0.805	0.505	2.08573e-96	Il6+Cxcl1+	Birc3
Icam1	1.66124e-94	0.8680210045648	0.879	0.653	2.07256e-90	Il6+Cxcl1+	Icam1
Myc	1.58475e-92	0.883378626205969	0.701	0.353	1.97713e-88	Il6+Cxcl1+	Myc
Id3	3.07273e-82	0.980623129810043	0.825	0.564	3.83354e-78	Il6+Cxcl1+	Id3
Ier5	1.53181e-79	0.838061408176001	0.901	0.686	1.91109e-76	Il6+Cxcl1+	Ier5
Ier3	1.06494e-73	0.860583823958641	0.795	0.511	1.32862e-68	Il6+Cxcl1+	Ier3
Cxcl2	3.4563e-68	17106287078736	0.458	0.18	4.31208e-65	Il6+Cxcl1+	Cxcl2
Thbs1	6.29753e-54	0.961706043879828	0.58	0.312	7.8568e-50	Il6+Cxcl1+	Thbs1
Errfi1	5.81717e-49	0.812627418603961	0.699	0.449	7.2575e-45	Il6+Cxcl1+	Errfi1
Mt1	1.11522e-45	135610644342825	0.867	0.749	1.39135e-41	Il6+Cxcl1+	Mt1
Mt2	1.07183e-15	108664555386376	0.558	0.392	1.33721e-10	Il6+Cxcl1+	Mt2
Apoe	5.8145e-121	0.409516428650409	1	1	7.25417e-116	Ccl19+	Apoe
C1s2	1.6295e-90	0.512269994899973	0.947	0.762	2.03297e-87	Ccl19+	C1s2
Gm9493	4.28181e-75	0.495008616941738	0.668	0.317	5.34199e-71	Ccl19+	Gm9493
Enpp2	5.60605e-71	0.475714392754222	0.995	0.92	6.99411e-67	Ccl19+	Enpp2
Gm10260	1.10097e-53	0.368971996198864	0.947	0.821	1.37358e-48	Ccl19+	Gm10260
Rpl9-ps6	3.58748e-47	0.420516562124949	0.692	0.434	4.47574e-43	Ccl19+	Rpl9-ps6
Rpl6l	6.31013e-47	0.400743818910094	0.553	0.272	7.87251e-43	Ccl19+	Rpl6l
Cd81	7.15227e-47	0.272608321882641	0.993	0.969	8.92318e-43	Ccl19+	Cd81
Hpgd	9.91348e-44	0.537646061643344	0.74	0.5	1.23681e-39	Ccl19+	Hpgd
1600014C10Rik	3.81544e-37	0.447513397317776	0.636	0.4	4.76014e-33	Ccl19+	1600014C10Rik
Cxcl12	8.14809e-33	0.282482751380519	1	0.996	1.01656e-28	Ccl19+	Cxcl12
Serpina1d	4.30931e-32	0.388356264169219	0.505	0.271	5.37629e-30	Ccl19+	Serpina1d
Pdia3	2.72388e-31	0.340703675532961	0.94	0.854	3.39831e-28	Ccl19+	Pdia3
Rps18-ps3	4.45295e-31	0.324433025278529	0.892	0.753	5.5555e-27	Ccl19+	Rps18-ps3
Mfge8	3.85332e-28	0.299398527748199	0.995	0.97	4.80741e-25	Ccl19+	Mfge8
Igfbp3	7.06128e-26	0.3796701172301	0.971	0.913	8.80966e-22	Ccl19+	Igfbp3
Cd302	7.87892e-26	0.271532492792098	0.963	0.877	9.82974e-22	Ccl19+	Cd302
Cdc42ep3	7.98968e-26	0.370757436446337	0.642	0.425	9.96793e-22	Ccl19+	Cdc42ep3
Gstm1	2.02612e-24	0.285487627267396	0.986	0.945	2.52779e-20	Ccl19+	Gstm1
Gstm2	5.00045e-23	0.306653249675378	0.899	0.803	6.23856e-20	Ccl19+	Gstm2
Dclk1	6.34929e-23	0.286541520073548	0.943	0.842	7.92138e-19	Ccl19+	Dclk1
Ybx1	8.27702e-23	0.277447434580116	0.932	0.852	1.03264e-19	Ccl19+	Ybx1
Rps26-ps1	6.42543e-22	0.294287791337335	0.442	0.234	8.01636e-18	Ccl19+	Rps26-ps1
Gpm6b	1.85478e-21	0.296545233552257	0.832	0.688	2.31402e-16	Ccl19+	Gpm6b
Ntrk1	9.56597e-20	0.331843155893214	0.728	0.542	1.19345e-15	Ccl19+	Ntrk1
Cirbp	3.35914e-18	0.29659261492393	0.654	0.48	4.19087e-14	Ccl19+	Cirbp
Sostdc1	3.08962e-16	0.372337470056108	0.655	0.463	3.85461e-12	Ccl19+	Sostdc1
Jun	3.1161e-14	0.280951342400603	0.994	0.991	3.88764e-10	Ccl19+	Jun
AW112010	1.17873e-13	0.27397646926105	0.899	0.805	1.47059e-10	Ccl19+	AW112010
Gas6	1.10075e-10	0.297937824385755	0.975	0.91	1.37329e-07	Ccl19+	Gas6
Cyr61	5.72438e-10	0.452704229334589	0.914	0.867	7.14174e-05	Ccl19+	Cyr61
Pam	5.94642e-08	0.423158401634381	0.611	0.489	7.41876e-06	Ccl19+	Pam
Flt3l	5.93681e-05	0.281289852034036	0.446	0.316	0.740677	Ccl19+	Flt3l
Swt1	1.65742e-05	0.327007136309872	0.734	0.624	2.0678	Ccl19+	Swt1
Ccl9	0.000232607	0.287403733447254	0.275	0.157	2.90201	Ccl19+	Ccl9
H1f0	0.000668793	0.304198703413757	0.577	0.451	8.34386	Ccl19+	H1f0
Spry2	0.00252574	0.313184529931407	0.28	0.163	31.5112	Ccl19+	Spry2
Actb	0.00760998	0.43712279962851	0.992	0.969	94.9421	Ccl19+	Actb
Ptn	7.86862e+06	0.301900511451701	0.468	0.387	0.000981688794291682	Ccl19+	Ptn
Cxcl13	0.00600269289493857	0.351606576713808	0.362	0.325	1	Ccl19+	Cxcl13
Rps16	1.62628e-123	0.414564622558768	1	0.966	2.02895e-119	Ccl19+Il7+	Rps16
Wdr89	1.31704e-107	0.561697343095092	0.984	0.824	1.64314e-102	Ccl19+Il7+	Wdr89
Ccl21a	3.23444e-96	0.605311121731344	1	1	4.03529e-92	Ccl19+Il7+	Ccl21a
Rpl10	5.3157e-91	0.376166347966444	0.999	0.965	6.63187e-87	Ccl19+Il7+	Rpl10
Rps27rt	4.62189e-90	0.448183472413012	0.984	0.922	5.76626e-86	Ccl19+Il7+	Rps27rt
Igfbp4	3.19839e-87	0.545669756994949	0.981	0.864	3.99031e-83	Ccl19+Il7+	Igfbp4
Rps10	6.14067e-87	0.429941050331121	0.984	0.89	7.6611e-83	Ccl19+Il7+	Rps10
Rps15	2.23858e-84	0.356849373389757	0.997	0.954	2.79285e-80	Ccl19+Il7+	Rps15
Rps21	7.79546e-83	0.401422226896003	0.988	0.91	9.72561e-79	Ccl19+Il7+	Rps21
Rpl36a	3.61805e-82	0.375505579191936	0.995	0.949	4.51388e-79	Ccl19+Il7+	Rpl36a
Gm42418	7.681e-80	0.497280529915372	0.972	0.727	9.58282e-76	Ccl19+Il7+	Gm42418
Rpl21	3.91274e-79	0.374268315942058	0.987	0.935	4.88153e-75	Ccl19+Il7+	Rpl21
Rplp2	1.35314e-76	0.352207745362911	1	0.939	1.68817e-72	Ccl19+Il7+	Rplp2
Rps17	3.06556e-76	0.383779773987345	0.989	0.918	3.82459e-72	Ccl19+Il7+	Rps17
Rpl23	6.84979e-76	0.361209268721945	0.995	0.952	8.5458e-72	Ccl19+Il7+	Rpl23
Fmod	3.50615e-74	0.56424306365863	0.771	0.39	4.37427e-70	Ccl19+Il7+	Fmod
Fau	7.52431e-74	0.352385748909283	0.996	0.946	9.38733e-70	Ccl19+Il7+	Fau
Rpl28	2.18249e-73	0.395924100415121	0.981	0.886	2.72287e-69	Ccl19+Il7+	Rpl28
Uba52	6.11994e-74	0.432001692624847	0.968	0.809	7.63524e-69	Ccl19+Il7+	Uba52
Rps12	3.18811e-72	0.411385117344551	0.972	0.86	3.97749e-68	Ccl19+Il7+	Rps12
Rps20	8.78605e-72	0.365666331999937	0.989	0.927	1.09615e-67	Ccl19+Il7+	Rps20
AY036118	7.47407e-71	0.460777631183221	0.947	0.677	9.32465e-67	Ccl19+Il7+	AY036118
Rpl30	8.79862e-69	0.388546608901203	0.988	0.865	1.09772e-64	Ccl19+Il7+	Rpl30
Rpl10-ps3	2.63638e-67	0.44877299943283	0.928	0.676	3.28915e-62	Ccl19+Il7+	Rpl10-ps3
Tgfbi	2.49411e-64	0.495270751710517	0.955	0.743	3.11165e-60	Ccl19+Il7+	Tgfbi
Rps25	1.77944e-63	0.360829678725146	0.988	0.908	2.22003e-60	Ccl19+Il7+	Rps25
Rpl12	2.77391e-63	0.396930028262804	0.964	0.822	3.46073e-59	Ccl19+Il7+	Rpl12
Il7	9.90259e-60	0.482519782275106	0.757	0.411	1.23545e-55	Ccl19+Il7+	Il7
Rpl5	4.69727e-53	0.379267897999986	0.952	0.772	5.86031e-49	Ccl19+Il7+	Rpl5
Ifitm1	7.85289e-51	0.383942666736997	0.992	0.897	9.79726e-47	Ccl19+Il7+	Ifitm1
Mfge8	2.7483e-49	0.374746997221392	0.999	0.97	3.42878e-45	Ccl19+Il7+	Mfge8
Gm11808	1.94208e-45	0.357007477647869	0.944	0.777	2.42294e-41	Ccl19+Il7+	Gm11808
Stmn2	3.05107e-44	0.69320306296322	0.484	0.213	3.80651e-40	Ccl19+Il7+	Stmn2
Serpina1b	2.73597e-43	0.357745213164871	0.963	0.755	3.4134e-38	Ccl19+Il7+	Serpina1b
Phgdh	3.37823e-42	0.354244547712193	0.504	0.222	4.21467e-38	Ccl19+Il7+	Phgdh
Des	2.05052e-41	0.370825745692916	0.956	0.771	2.55823e-37	Ccl19+Il7+	Des
Grem1	3.1059e-41	0.451651358347561	0.556	0.258	3.87492e-36	Ccl19+Il7+	Grem1
Tnfsf13b	5.06079e-35	0.362616852928664	0.832	0.568	6.31384e-31	Ccl19+Il7+	Tnfsf13b
Sostdc1	4.82078e-23	0.35314593180099	0.727	0.453	6.01441e-19	Ccl19+Il7+	Sostdc1
Hspb1	0.00731354	0.349602850493679	0.951	0.873	91.2437	Ccl19+Il7+	Hspb1
Inmt	6.37917e-83	0.825460980212576	0.891	0.53	7.95866e-79	Inmt+	Inmt
Rps29	9.56412e-62	0.338513929746056	0.998	0.979	1.19322e-56	Inmt+	Rps29
Rps28	1.49695e-60	0.338731604958561	0.998	0.964	1.8676e-54	Inmt+	Rps28
Rpl10	2.35499e-50	0.339998058546565	0.998	0.967	2.93809e-46	Inmt+	Rpl10
Rps27rt	3.64725e-49	0.415079310662577	0.986	0.925	4.55031e-45	Inmt+	Rps27rt
Fau	2.58752e-48	0.350002227800216	0.996	0.949	3.22819e-44	Inmt+	Fau
Tpt1	3.31243e-45	0.358495540602972	0.995	0.931	4.13259e-41	Inmt+	Tpt1
Rps24	7.0338e-40	0.332002499341097	0.991	0.926	8.77536e-36	Inmt+	Rps24
Hspa1b	2.05859e-39	0.498579323168518	0.995	0.909	2.56829e-35	Inmt+	Hspa1b
Egr1	1.34468e-37	0.410819585679068	0.998	0.943	1.67763e-33	Inmt+	Egr1
Hsp90aa1	3.44778e-33	0.477160212772368	0.996	0.955	4.30145e-29	Inmt+	Hsp90aa1
Ptn	7.09589e-33	0.53842735846133	0.672	0.363	8.85283e-29	Inmt+	Ptn
Wdr89	3.31504e-29	0.383113310768539	0.942	0.837	4.13584e-25	Inmt+	Wdr89
Rpl5	8.70307e-29	0.352714894558125	0.923	0.785	1.08579e-25	Inmt+	Rpl5
Rps12	1.0714e-28	0.331502632854491	0.961	0.867	1.33668e-24	Inmt+	Rps12
Ano1	1.64991e-24	0.353124618540474	0.465	0.215	2.05843e-20	Inmt+	Ano1
Hspe1	1.1096e-22	0.394078858133863	0.988	0.964	1.38434e-18	Inmt+	Hspe1
Rgs16	2.07212e-22	0.710104025599843	0.574	0.325	2.58518e-18	Inmt+	Rgs16
Rpl10-ps3	2.86521e-22	0.361639391028346	0.877	0.695	3.57463e-18	Inmt+	Rpl10-ps3
Lum	1.77453e-21	0.375139392019774	0.853	0.595	2.2139e-17	Inmt+	Lum
Pltp	9.62909e-17	0.441900801957001	0.723	0.522	1.20132e-13	Inmt+	Pltp
Socs3	1.18819e-16	0.706794816399928	0.811	0.675	1.48239e-12	Inmt+	Socs3
Stc1	1.39844e-15	0.399316778784101	0.277	0.109	1.74469e-11	Inmt+	Stc1
Kctd12	6.79593e-15	0.371699688809093	0.807	0.603	8.47861e-11	Inmt+	Kctd12
Mt1	3.65853e-11	0.556696139037519	0.881	0.755	4.56438e-07	Inmt+	Mt1
Il6	1.94082e-10	0.457623954030653	0.67	0.487	2.42136e-06	Inmt+	Il6
Zfp36	1.50847e-09	0.404793175997883	0.925	0.796	0.000188197	Inmt+	Zfp36
Atf3	5.38908e-08	0.347176616372326	0.907	0.742	0.000672342	Inmt+	Atf3
Ltc4s	8.50081e-08	0.410471770634179	0.463	0.276	0.00106056	Inmt+	Ltc4s
Dbp	2.07853e-08	0.349379902991282	0.363	0.197	0.00259318	Inmt+	Dbp
Dnajb1	1.0562e-06	0.333580618509941	0.993	0.966	0.0131771	Inmt+	Dnajb1
Irf1	4.23068e-06	0.403305868845013	0.639	0.445	0.052782	Inmt+	Irf1
Mt2	0.000113504	0.35760426009726	0.574	0.401	1.41607	Inmt+	Mt2
Mafb	0.00063276	0.566422372979596	0.391	0.225	7.89431	Inmt+	Mafb
Angptl4	6.33719	0.332656526341569	0.447	0.296	79062.8	Inmt+	Angptl4
Tnfsf9	17.1097	0.369604785267572	0.326	0.196	213460	Inmt+	Tnfsf9
Gadd45g	25.3861	0.601214602074513	0.607	0.484	316718	Inmt+	Gadd45g
Cxcl10	158.015	0.609829374413609	0.409	0.279	1.9714e+06	Inmt+	Cxcl10
Nop58	576.317	0.359084517311251	0.465	0.336	7.19013e+06	Inmt+	Nop58
Hmox1	5.70351e+06	0.502522461214504	0.374	0.275	0.000711569616007022	Inmt+	Hmox1
Penk	7.87103e-146	12827605046406	0.623	0.118	9.8199e-142	Inmt+Gdf10+	Penk
Inmt	1.17721e-124	15352581708727	0.945	0.541	1.46869e-120	Inmt+Gdf10+	Inmt
Gsn	6.81203e-102	0.996249003306533	0.997	0.998	8.49868e-98	Inmt+Gdf10+	Gsn
Fbln1	1.02683e-94	119205429201011	0.81	0.379	1.28108e-90	Inmt+Gdf10+	Fbln1
Dcn	2.67461e-93	0.641284137106894	1	1	3.33684e-89	Inmt+Gdf10+	Dcn
Gpc3	1.42849e-86	0.900038520407728	0.551	0.14	1.78219e-83	Inmt+Gdf10+	Gpc3
Itm2a	5.2968e-77	0.776964488994168	0.639	0.209	6.60829e-73	Inmt+Gdf10+	Itm2a
Efemp1	7.07826e-76	0.870963636112003	0.634	0.206	8.83084e-72	Inmt+Gdf10+	Efemp1
Sparcl1	1.57153e-71	0.952888942080888	0.6	0.184	1.96064e-67	Inmt+Gdf10+	Sparcl1
Vit	2.09527e-71	0.797765645759428	0.449	0.108	2.61406e-67	Inmt+Gdf10+	Vit
Fst	1.88172e-64	0.874746616912647	0.626	0.232	2.34763e-60	Inmt+Gdf10+	Fst
Gdf10	2.94272e-62	0.692162033067639	0.405	0.093	3.67133e-58	Inmt+Gdf10+	Gdf10
Rps28	3.68039e-58	0.539985576897961	1	0.965	4.59165e-53	Inmt+Gdf10+	Rps28
Tmsb10	1.12488e-55	0.591696811283837	0.99	0.923	1.4034e-51	Inmt+Gdf10+	Tmsb10
Dpep1	4.18419e-54	0.888186476460796	0.743	0.391	5.22019e-50	Inmt+Gdf10+	Dpep1
Fgf10	2.04119e-53	0.528250845928434	0.332	0.071	2.54659e-49	Inmt+Gdf10+	Fgf10
Ogn	3.94273e-52	0.845395681284913	0.67	0.314	4.91895e-48	Inmt+Gdf10+	Ogn
Cd34	5.13496e-48	0.751753236486419	0.668	0.32	6.40638e-44	Inmt+Gdf10+	Cd34
Pcolce2	3.14036e-45	0.525210683248607	0.434	0.123	3.91791e-41	Inmt+Gdf10+	Pcolce2
Apod	1.79403e-42	108575158591154	0.732	0.441	2.23823e-38	Inmt+Gdf10+	Apod
Gpx3	2.48489e-42	0.801057672397473	0.938	0.877	3.10015e-38	Inmt+Gdf10+	Gpx3
Ly6a	1.40951e-39	0.684666439105765	0.774	0.462	1.7585e-35	Inmt+Gdf10+	Ly6a
Mnda	3.07494e-38	0.695479800883301	0.447	0.154	3.8363e-33	Inmt+Gdf10+	Mnda
Lum	8.68204e-36	0.726321242752864	0.87	0.605	1.08317e-31	Inmt+Gdf10+	Lum
Igfbp6	2.50698e-36	0.540877100415232	0.553	0.24	3.12771e-31	Inmt+Gdf10+	Igfbp6
Lpl	4.16252e-31	0.76080785315746	0.836	0.67	5.19316e-28	Inmt+Gdf10+	Lpl
Csrp2	1.07481e-30	0.560843250794645	0.449	0.175	1.34094e-26	Inmt+Gdf10+	Csrp2
Mgst1	2.39485e-30	0.547333623973278	0.956	0.904	2.98781e-26	Inmt+Gdf10+	Mgst1
Srpx	3.27102e-29	0.630579596821339	0.831	0.679	4.08092e-25	Inmt+Gdf10+	Srpx
Fbln5	1.91198e-28	0.545013070952734	0.486	0.208	2.38538e-24	Inmt+Gdf10+	Fbln5
Fxyd1	7.7273e-28	0.523365272917444	0.826	0.676	9.64058e-23	Inmt+Gdf10+	Fxyd1
Slc43a3	1.35368e-26	0.599957025675358	0.79	0.575	1.68886e-22	Inmt+Gdf10+	Slc43a3
Cfh	3.3847e-21	0.526273765435562	0.717	0.494	4.22275e-17	Inmt+Gdf10+	Cfh
Sult5a1	2.40966e-17	0.577244317019077	0.449	0.224	3.00629e-13	Inmt+Gdf10+	Sult5a1
Osr1	2.46694e-15	0.620943797420944	0.452	0.227	3.07776e-11	Inmt+Gdf10+	Osr1
Plac8	4.55499e-15	0.644322589245838	0.722	0.53	5.68281e-11	Inmt+Gdf10+	Plac8
F3	5.49485e-06	0.510986506978097	0.662	0.496	0.00685537	Inmt+Gdf10+	F3
Mgp	0.000851493	0.602329468030492	0.54	0.372	10.6232	Inmt+Gdf10+	Mgp
Adm	10.0222	0.566908698420517	0.468	0.326	125037	Inmt+Gdf10+	Adm
Gadd45g	6.62511e+07	0.527851225773447	0.574	0.493	0.00826548669461032	Inmt+Gdf10+	Gadd45g
Malat1	2.70467e-145	101591859568909	1	1	3.37435e-141	pSC	Malat1
Gm26825	4.45758e-76	153208014412267	0.88	0.714	5.56128e-71	pSC	Gm26825
mt-Cytb	1.0669e-71	0.583336904342175	0.98	0.995	1.33107e-67	pSC	mt-Cytb
mt-Atp6	2.11363e-69	0.512664778348205	0.997	0.995	2.63696e-65	pSC	mt-Atp6
mt-Co3	2.08431e-65	0.525789629884288	0.991	0.996	2.60038e-61	pSC	mt-Co3
Xist	7.47905e-44	0.663519875882791	0.983	0.976	9.33086e-40	pSC	Xist
Clu	5.41761e-36	0.624350367185492	0.994	0.982	6.75901e-32	pSC	Clu
Mfge8	1.511e-35	0.573403544981087	0.989	0.973	1.88512e-31	pSC	Mfge8
mt-Co2	1.26115e-34	0.472108153910007	0.954	0.993	1.57341e-30	pSC	mt-Co2
mt-Co1	3.74618e-32	0.406425055430085	0.969	0.993	4.67374e-28	pSC	mt-Co1
mt-Nd4	2.93928e-29	0.453227323841225	0.943	0.984	3.66705e-24	pSC	mt-Nd4
mt-Nd1	1.23567e-24	0.457589215135815	0.977	0.985	1.54162e-20	pSC	mt-Nd1
Swt1	9.73048e-17	137629996968469	0.74	0.637	1.21397e-12	pSC	Swt1
H2-K1	7.15154e-15	0.371700113227245	0.986	0.988	8.92226e-11	pSC	H2-K1
Ifngr1	5.03666e-08	0.533400335627262	0.777	0.83	0.000628374	pSC	Ifngr1
Htra1	5.3208e-10	0.430254721514526	0.831	0.878	0.000663822	pSC	Htra1
Igfbp3	4.10813e-07	0.508497670271318	0.911	0.925	0.0051253	pSC	Igfbp3
Son	3.1063e-06	0.515592012948565	0.734	0.773	0.0387542	pSC	Son
C4b	1.00878e-05	0.433202799122547	0.889	0.93	0.125856	pSC	C4b
Enpp2	1.17005e-05	0.369034278077894	0.926	0.935	0.00145976	pSC	Enpp2
Vcam1	3.60392e-05	0.427660297458529	0.886	0.904	0.0449625	pSC	Vcam1
Cyr61	0.000168041	0.609422405926929	0.889	0.874	2.09648	pSC	Cyr61
Birc2	0.000640949	0.734863984165431	0.634	0.604	7.99648	pSC	Birc2
Vtn	0.00073401	0.501248072386262	0.849	0.878	0.915751	pSC	Vtn
Oser1	379.464	0.776497375043342	0.534	0.501	4.73419e+06	pSC	Oser1
Fmod	586630	0.489384826246316	0.511	0.449	7.3188e+09	pSC	Fmod
C1s2	666536	0.401249945924728	0.711	0.804	8.31571e+09	pSC	C1s2
Bst1	1.23464e+08	0.475364925102692	0.483	0.462	0.0154033780474116	pSC	Bst1
Erdr1	3.60036e+08	0.499183078709242	0.497	0.508	0.0449181232099401	pSC	Erdr1
Plpp1	3.97343e+08	0.515233241803143	0.497	0.541	0.0495724618286645	pSC	Plpp1
Slc2a1	2.73776e+09	0.494968151607561	0.377	0.347	0.341562795542714	pSC	Slc2a1
Ntrk1	3.12383e+09	0.425869363562727	0.537	0.58	0.389729190553706	pSC	Ntrk1
Ctsc	7.3686e+09	0.501765744826113	0.417	0.398	0.919306033568875	pSC	Ctsc
Ptger4	0.000335662498774118	0.436505426521764	0.32	0.283	1	pSC	Ptger4
Mast4	0.000811751851358105	0.486508423435083	0.357	0.341	1	pSC	Mast4
Mycbp2	0.00182192505334978	0.410957526613257	0.463	0.525	1	pSC	Mycbp2
Il7	0.00691042081586814	0.406199642139409	0.446	0.471	1	pSC	Il7
Dsc3	0.00755511889797505	0.379705177340003	0.311	0.296	1	pSC	Dsc3
Hes1	0.00860691187975928	0.609913770207855	0.594	0.662	1	pSC	Hes1
Sostdc1	0.0086854795305175	0.412782011544059	0.474	0.501	1	pSC	Sostdc1
Stc2	2.38144e-257	135184191467985	0.727	0.084	2.97108e-253	Ccl19high	Stc2
Slc7a11	5.94528e-207	0.971181731615816	0.468	0.032	7.41734e-204	Ccl19high	Slc7a11
Clu	1.19567e-151	115949644955696	1	0.981	1.49172e-147	Ccl19high	Clu
Madcam1	2.2822e-144	0.62516143132908	0.287	0.014	2.84727e-140	Ccl19high	Madcam1
Serpina1b	5.67178e-138	131690560991683	0.994	0.772	7.07612e-134	Ccl19high	Serpina1b
Ccl21a	6.1491e-138	127078876878633	1	1	7.67161e-134	Ccl19high	Ccl21a
Ccl19	3.13863e-137	193489742951239	1	0.968	3.91575e-133	Ccl19high	Ccl19
Ctsc	5.11935e-132	116787909410521	0.92	0.356	6.3869e-128	Ccl19high	Ctsc
Serpina3g	1.86098e-129	123769727880922	0.77	0.21	2.32176e-125	Ccl19high	Serpina3g
Bst1	2.41987e-126	113511878156125	0.928	0.425	3.01903e-122	Ccl19high	Bst1
Serpina1d	6.71741e-117	100032612446282	0.848	0.27	8.38064e-114	Ccl19high	Serpina1d
Serpina3n	1.12896e-108	0.953688023438209	0.851	0.326	1.40849e-103	Ccl19high	Serpina3n
Sulf1	1.40816e-98	0.69852343848808	0.606	0.139	1.75682e-94	Ccl19high	Sulf1
Rgs5	3.29265e-98	121291540835103	0.891	0.423	4.10791e-94	Ccl19high	Rgs5
Cd200	6.26396e-94	0.815207451493535	0.644	0.171	7.81492e-90	Ccl19high	Cd200
Dsc3	2.70265e-92	0.799338249270669	0.776	0.257	3.37182e-88	Ccl19high	Dsc3
Ifitm1	3.89506e-91	0.77724354056328	0.997	0.906	4.85948e-87	Ccl19high	Ifitm1
Ubd	2.75963e-88	0.828160177915462	0.494	0.099	3.44291e-84	Ccl19high	Ubd
Msc	4.18345e-85	0.846945409792254	0.828	0.322	5.21928e-81	Ccl19high	Msc
Igfbp2	3.47409e-84	100941077960784	0.391	0.063	4.33428e-80	Ccl19high	Igfbp2
Limch1	4.39962e-83	0.64642068052706	0.514	0.113	5.48896e-79	Ccl19high	Limch1
Tmem123	6.1729e-82	0.957629436720263	0.894	0.503	7.70131e-78	Ccl19high	Tmem123
Mfge8	1.05061e-81	0.695958699898377	1	0.972	1.31075e-77	Ccl19high	Mfge8
Ly6h	1.80789e-81	0.636887436100197	0.543	0.125	2.25552e-77	Ccl19high	Ly6h
Gm16685	4.29994e-80	0.787960128224812	0.652	0.194	5.3646e-76	Ccl19high	Gm16685
Tagln	1.11334e-77	0.852399362730616	0.885	0.405	1.389e-73	Ccl19high	Tagln
Serpina10	3.68916e-71	0.745671502499895	0.747	0.266	4.60259e-67	Ccl19high	Serpina10
Emp2	7.55584e-59	0.667413695542931	0.859	0.487	9.42666e-55	Ccl19high	Emp2
Stmn2	4.06531e-58	104973701091831	0.629	0.227	5.07188e-56	Ccl19high	Stmn2
2007-09-01	3.7924e-55	0.642708022984416	0.963	0.713	4.7314e-51	Ccl19high	2007-09-01
Gm2564	5.6243e-53	123188864988864	0.899	0.634	7.01688e-49	Ccl19high	Gm2564
Ecscr	6.9647e-53	0.63031481585373	0.825	0.432	8.68917e-49	Ccl19high	Ecscr
Actn1	6.80361e-51	0.695267711115197	0.79	0.415	8.48818e-46	Ccl19high	Actn1
Smpdl3a	1.96142e-47	0.611279034086353	0.902	0.611	2.44706e-42	Ccl19high	Smpdl3a
Plvap	6.01945e-44	0.681044218190848	0.839	0.5	7.50986e-40	Ccl19high	Plvap
Ly6k	2.62255e-42	0.739596752124037	0.724	0.336	3.2719e-38	Ccl19high	Ly6k
Birc2	5.53994e-42	0.612629718322077	0.934	0.579	6.91163e-38	Ccl19high	Birc2
Mdk	7.93709e-40	0.621230204771802	0.71	0.339	9.90232e-36	Ccl19high	Mdk
Cxcl9	1.05997e-26	0.676892442007972	0.287	0.074	1.32242e-22	Ccl19high	Cxcl9
Cd74	1.68329e-09	0.635543504366199	0.759	0.513	2.10008e-05	Ccl19high	Cd74
Mfap5	0	247566404157381	0.873	0.114	0	Cd34+	Mfap5
Fndc1	0	125228068273665	0.527	0.017	0	Cd34+	Fndc1
Pcolce2	4.99081e-288	207307133096445	0.833	0.101	6.22654e-283	Cd34+	Pcolce2
Pla1a	5.09663e-277	13959100471366	0.503	0.021	6.35855e-274	Cd34+	Pla1a
Smpd3	2.6544e-242	182556912792957	0.413	0.014	3.31162e-238	Cd34+	Smpd3
Tmeff2	1.484e-236	123805973601623	0.703	0.074	1.85143e-232	Cd34+	Tmeff2
Igfbp6	2.94086e-226	253845535022616	0.93	0.219	3.66901e-222	Cd34+	Igfbp6
Ly6c1	1.89228e-211	234671229050114	0.847	0.175	2.36081e-207	Cd34+	Ly6c1
Nbl1	3.17834e-206	174163423458971	0.83	0.155	3.96529e-202	Cd34+	Nbl1
Anxa3	1.05904e-204	158854910214544	0.503	0.038	1.32125e-200	Cd34+	Anxa3
Sparcl1	7.81318e-203	171182161959577	0.887	0.172	9.74772e-198	Cd34+	Sparcl1
Pi16	8.83994e-200	282019896113743	0.747	0.122	1.10287e-195	Cd34+	Pi16
Ecm1	3.34815e-158	165625704564422	0.837	0.219	4.17715e-153	Cd34+	Ecm1
Meg3	4.02167e-143	149908654491056	0.643	0.11	5.01744e-139	Cd34+	Meg3
Cd34	7.5127e-141	153418415869937	0.89	0.311	9.37285e-135	Cd34+	Cd34
Tnxb	2.86913e-132	136189743031665	0.763	0.2	3.57953e-128	Cd34+	Tnxb
Ly6a	1.24196e-128	195066531700088	0.927	0.457	1.54948e-125	Cd34+	Ly6a
Nid1	8.44007e-126	136586701661747	0.753	0.209	1.05298e-121	Cd34+	Nid1
Prss23	1.64506e-122	148585788925284	0.727	0.177	2.05238e-117	Cd34+	Prss23
Efemp1	3.21388e-112	137291495527922	0.75	0.207	4.00964e-107	Cd34+	Efemp1
Dpep1	1.94904e-110	141737297072603	0.903	0.387	2.43163e-106	Cd34+	Dpep1
Anxa1	2.04812e-110	16237661321853	0.917	0.501	2.55523e-106	Cd34+	Anxa1
Gsn	7.11238e-110	137412332350343	1	0.997	8.87341e-106	Cd34+	Gsn
Plpp3	4.58757e-107	167466527371897	0.897	0.423	5.72346e-103	Cd34+	Plpp3
Htra3	4.29358e-105	146039454656455	0.913	0.494	5.35667e-101	Cd34+	Htra3
Ackr3	3.70083e-104	12894456799832	0.45	0.068	4.61716e-100	Cd34+	Ackr3
Crip1	7.13375e-100	146120350322253	0.953	0.741	8.90006e-96	Cd34+	Crip1
Ogn	9.26233e-97	135688221621147	0.813	0.311	1.15557e-92	Cd34+	Ogn
Ifi27l2a	3.24261e-96	17749719608386	0.63	0.168	4.04548e-92	Cd34+	Ifi27l2a
Itm2a	5.33937e-81	132946662353764	0.677	0.215	6.6614e-77	Cd34+	Itm2a
Col3a1	2.30238e-80	136622099058268	0.99	0.93	2.87245e-76	Cd34+	Col3a1
Tuba1a	7.29933e-80	124579074647675	0.917	0.61	9.10664e-76	Cd34+	Tuba1a
Lpl	3.29278e-77	126164352144955	0.95	0.665	4.10807e-73	Cd34+	Lpl
Tppp3	4.13607e-57	135620729614751	0.773	0.428	5.16016e-53	Cd34+	Tppp3
Fn1	2.13048e-56	16292169899323	0.797	0.524	2.65798e-52	Cd34+	Fn1
Ugdh	1.0506e-53	130528629000364	0.643	0.255	1.31073e-50	Cd34+	Ugdh
Apod	1.21273e-47	161442812599076	0.793	0.443	1.513e-43	Cd34+	Apod
Klf2	1.13963e-35	1295807195237	0.737	0.401	1.42181e-31	Cd34+	Klf2
Postn	2.07308e-19	148273080277043	0.59	0.34	2.58638e-15	Cd34+	Postn
Mgp	1.51079	177115224672382	0.517	0.377	18848.6	Cd34+	Mgp
Tinagl1	1.87766e-186	201213442064279	0.737	0.025	2.34257e-182	PvC	Tinagl1
Cystm1	2.83706e-120	106368470467492	0.491	0.016	3.53952e-116	PvC	Cystm1
Cyp4b1	2.27733e-92	138884529091751	0.474	0.02	2.84119e-89	PvC	Cyp4b1
Serpine2	5.0545e-89	214069097640689	0.684	0.048	6.306e-85	PvC	Serpine2
Cpe	1.59388e-71	178018336889125	0.719	0.067	1.98852e-68	PvC	Cpe
Sdc1	2.58017e-60	136154514806985	0.632	0.058	3.21902e-56	PvC	Sdc1
Ndufa4l2	1.11502e-56	111581689727158	0.281	0.01	1.39109e-52	PvC	Ndufa4l2
Gimap6	2.60457e-50	109082929293009	0.526	0.045	3.24946e-47	PvC	Gimap6
Sparcl1	2.77199e-42	204773053000894	0.965	0.21	3.45834e-38	PvC	Sparcl1
Id4	3.58889e-33	150577534302692	0.684	0.111	4.4775e-29	PvC	Id4
Prss23	1.46403e-20	169067800549413	0.772	0.207	1.82653e-15	PvC	Prss23
Timp3	4.62256e-16	215753956623339	0.912	0.462	5.7671e-12	PvC	Timp3
2011-09-01	3.96554e-13	109709397562948	0.614	0.155	4.94741e-09	PvC	2011-09-01
Mgp	1.01209e-13	181239760390827	0.877	0.38	1.26268e-08	PvC	Mgp
Tm4sf1	1.57046e-12	114448465039071	0.596	0.154	1.9593e-07	PvC	Tm4sf1
Cst3	2.97369e-11	14789132334707	1	0.975	3.70997e-07	PvC	Cst3
Nbl1	2.08556e-10	111004852151626	0.684	0.194	2.60194e-06	PvC	Nbl1
Myl9	7.03222e-08	174745329995386	0.825	0.494	0.000877339	PvC	Myl9
Rgs16	2.01779e-06	228639705391371	0.754	0.351	0.025174	PvC	Rgs16
Mmp11	0.0121563	141609381289246	0.404	0.097	151.662	PvC	Mmp11
Meg3	0.0363421	14553185435638	0.491	0.142	45.3404	PvC	Meg3
Tmsb4x	0.000465672	105873438211007	0.982	0.961	5809.72	PvC	Tmsb4x
Acta2	0.711656	203038584008284	0.614	0.269	8878.62	PvC	Acta2
Pdgfrb	4.04542	11650306726348	0.632	0.317	50470.6	PvC	Pdgfrb
Gm13889	102.523	153986895719737	0.649	0.331	1.27908e+06	PvC	Gm13889
Crip1	150.87	123835967047565	0.86	0.754	1.88225e+06	PvC	Crip1
Tpm2	275.072	130861276496051	0.579	0.279	3.43179e+06	PvC	Tpm2
Irf1	907.637	14341082509756	0.754	0.466	1.13237e+07	PvC	Irf1
Anxa1	2372.26	114722690006186	0.772	0.526	2.95963e+07	PvC	Anxa1
Lpl	4396.76	132285003208219	0.772	0.683	5.48539e+07	PvC	Lpl
Cfh	10273.2	139142025969129	0.684	0.511	1.28169e+07	PvC	Cfh
Tagln	12499.8	166042827783906	0.684	0.439	1.55948e+08	PvC	Tagln
Mt1	5491.67	112722409188236	0.895	0.769	6.85141e+08	PvC	Mt1
Thbs1	13385.5	111869261999059	0.632	0.358	1.66997e+09	PvC	Thbs1
Gng11	6.11295e+06	104889945374049	0.614	0.395	0.000762652227469606	PvC	Gng11
Fst	1.29497e+07	108517582599493	0.509	0.263	0.00161560235592439	PvC	Fst
Ctgf	2.19152e+06	102625489556341	0.368	0.156	0.0273413894747313	PvC	Ctgf
Fabp4	2.47643e+08	127588563921407	0.281	0.106	0.0308959417611723	PvC	Fabp4
Mt2	0.00125554839931903	112191925384397	0.526	0.422	1	PvC	Mt2
Serpine1	0.00133440750407408	11424733859672	0.386	0.259	1	PvC	Serpine1
Cxcl9	9.58751e-50	226660322862279	0.773	0.084	1.19614e-45	Cxcl9+	Cxcl9
Gbp4	9.18821e-49	147110039418382	0.727	0.073	1.14632e-44	Cxcl9+	Gbp4
Igtp	5.86372e-34	137741450951094	0.727	0.097	7.31558e-31	Cxcl9+	Igtp
Gbp2b	5.40468e-31	144749548931327	0.818	0.137	6.74288e-27	Cxcl9+	Gbp2b
Fam26f	1.15762e-23	119689956813464	0.636	0.092	1.44424e-20	Cxcl9+	Fam26f
Gbp3	1.54947e-22	0.882043443209256	0.568	0.073	1.93312e-18	Cxcl9+	Gbp3
Tap1	2.02555e-19	126927940248835	0.864	0.212	2.52707e-15	Cxcl9+	Tap1
Isg15	2.06532e-15	136778103557584	0.568	0.089	2.57669e-11	Cxcl9+	Isg15
Iigp1	4.72243e-15	2115146855301	0.955	0.364	5.89171e-11	Cxcl9+	Iigp1
Zbp1	4.76139e-15	0.899167250557242	0.523	0.079	5.94031e-11	Cxcl9+	Zbp1
Irf7	1.52611e-11	10583688492323	0.455	0.067	1.90398e-07	Cxcl9+	Irf7
Gbp2	6.29903e-11	144077108248351	0.75	0.214	7.85867e-07	Cxcl9+	Gbp2
Stat1	7.84695e-11	109662143169591	0.841	0.259	9.78986e-08	Cxcl9+	Stat1
Gbp7	2.42345e-10	126997262200686	0.705	0.18	3.0235e-06	Cxcl9+	Gbp7
Gm4951	2.69964e-10	111784930778678	0.636	0.14	3.36807e-06	Cxcl9+	Gm4951
Irgm1	5.37517e-08	108017684059222	0.591	0.126	0.000670606	Cxcl9+	Irgm1
Mndal	1.00173e-06	115457836126358	0.932	0.395	0.0124975	Cxcl9+	Mndal
Ifi47	2.50874e-06	15471237816131	0.864	0.387	0.00312991	Cxcl9+	Ifi47
Apol11b	1.02236e-05	107357087596918	0.432	0.074	0.12755	Cxcl9+	Apol11b
Ifi203	2.23366e-05	112906594978269	0.841	0.321	0.278671	Cxcl9+	Ifi203
Ifitm3	0.00485594	0.746811066747682	1	0.992	60.5827	Cxcl9+	Ifitm3
Psmb9	0.0654889	0.904933490106533	0.864	0.464	817.04	Cxcl9+	Psmb9
Tap2	0.0694861	0.969393101739132	0.841	0.441	866.908	Cxcl9+	Tap2
Cxcl10	0.0823327	15683405318286	0.773	0.291	1027.18	Cxcl9+	Cxcl10
Rtp4	0.115888	0.75634282428647	0.364	0.066	1445.81	Cxcl9+	Rtp4
AW112010	0.165508	11005375027154	0.977	0.821	2064.88	Cxcl9+	AW112010
Tgtp2	0.498836	0.73962233271527	0.455	0.105	622.347	Cxcl9+	Tgtp2
Ifi204	11.9109	0.724185350469803	0.591	0.18	148601	Cxcl9+	Ifi204
Serpina3f	52.9201	0.843952869166911	0.273	0.045	660231	Cxcl9+	Serpina3f
Ly6e	81.8267	0.876480695426668	0.909	0.797	1.02087e+06	Cxcl9+	Ly6e
Ly6a	86.2579	150124987414703	0.818	0.485	1.07615e+06	Cxcl9+	Ly6a
Plac8	5097.62	135414188090018	0.818	0.544	6.3598e+06	Cxcl9+	Plac8
Psmb8	10668.9	0.792827222045125	0.864	0.638	1.33105e+08	Cxcl9+	Psmb8
Irf8	19175.8	0.858984189671371	0.841	0.586	2.39237e+09	Cxcl9+	Irf8
Mnda	4.74196e+06	0.836548246162612	0.477	0.176	0.000591606561664594	Cxcl9+	Mnda
Sod2	7.32851e+06	0.846353152538254	0.705	0.447	0.000914305374981081	Cxcl9+	Sod2
F830016B08Rik	9.69085e+07	0.910521770952387	0.273	0.079	0.0120903084808342	Cxcl9+	F830016B08Rik
Serpina3g	1.90361e+09	0.887238610386627	0.5	0.251	0.237494279021735	Cxcl9+	Serpina3g
Sostdc1	0.000102497012720362	0.961236090775368	0.659	0.497	1	Cxcl9+	Sostdc1
Bst2	0.000622772116057671	0.754708081396531	0.591	0.478	1	Cxcl9+	Bst2
